# Supplementary material for: Yeast translation elongation factor eEF3 promotes late stages of tRNA translocation
Source: EMBO J. 2021 Feb 8;40(6):e106449. doi: 10.15252/embj.2020106449 (PMC7957392; doi:10.15252/embj.2020106449)
Supplement: Supplementary file 3 — Movie EV1 [file EMBJ-40-e106449-s005.zip]

Archive with 5 entries (4 files):
- Legend to Movie EV1_081220.txt
- __MACOSX/
- __MACOSX/._Legend to Movie EV1_081220.txt
- Movie EV1.mp4
- __MACOSX/._Movie EV1.mp4
