# Supplementary material for: Yeast translation elongation factor eEF3 promotes late stages of tRNA translocation
Source: EMBO J. 2021 Feb 8;40(6):e106449. doi: 10.15252/embj.2020106449 (PMC7957392; doi:10.15252/embj.2020106449)
Supplement: Supplementary file 3 — Movie EV1 [file EMBJ-40-e106449-s005.zip › Legend to Movie EV1_081220.txt]

Movie EV1 Overview of eEF3 on the 80S ribosome. Overview of the molecular model for eEF3 coloured by domain, then in the context of the cryo-EM density (transparent grey), then viewed within the context of the cryo-EM of the entire 80S ribosome, first as a cryo-EM density and then as a molecular model, then finalling highlighting the close proximity between the chromodomain of eEF3 and the L1 protein of the L1 stalk.
