# Supplementary material for: Yeast translation elongation factor eEF3 promotes late stages of tRNA translocation
Source: EMBO J. 2021 Feb 8;40(6):e106449. doi: 10.15252/embj.2020106449 (PMC7957392; doi:10.15252/embj.2020106449)
Supplement: Supplementary file 4 — Movie EV2 [file EMBJ-40-e106449-s008.zip]

Archive with 5 entries (4 files):
- Legend to Movie EV2_081220.txt
- __MACOSX/
- __MACOSX/._Legend to Movie EV2_081220.txt
- Movie EV2.mp4
- __MACOSX/._Movie EV2.mp4
