# Supplementary material for: Yeast translation elongation factor eEF3 promotes late stages of tRNA translocation
Source: EMBO J. 2021 Feb 8;40(6):e106449. doi: 10.15252/embj.2020106449 (PMC7957392; doi:10.15252/embj.2020106449)
Supplement: Supplementary file 4 — Movie EV2 [file EMBJ-40-e106449-s008.zip › Legend to Movie EV2_081220.txt]

Movie EV2 Comparison of the eEF3-ribosome states. Morph of eEF3 ribosomal states sequentially from PRE-1 to PRE-2 to PRE-3 to PRE-4 to POST-1 to POST-2 to POST-3. The 40S and 60S subunit are shown in tan and grey, respectively, eEF3 and eEF2 in pale green and purple, respectively, and the A-, P- and E-tRNAs are coloured yellow, red and blue, respectively. The conformation of the tRNAs is indicated by an inset in the bottom left corner where the A-, P- and E-sites on the ribosome correspond to the yellow, red and blue squares and the upper region is the 40S and the lower region the 60S subunit, analogous to the associated structural overviews. 
