# Supplementary material for: Yeast translation elongation factor eEF3 promotes late stages of tRNA translocation
Source: EMBO J. 2021 Feb 8;40(6):e106449. doi: 10.15252/embj.2020106449 (PMC7957392; doi:10.15252/embj.2020106449)
Supplement: Supplementary file 5 — Source Data for Expanded View [file EMBJ-40-e106449-s006.zip]

Archive with 1 entries (1 files):
- embj2020106449-sup-0007-SDataFigEV1.xlsx
