# Supplementary material for: Yeast translation elongation factor eEF3 promotes late stages of tRNA translocation
Source: EMBO J. 2021 Feb 8;40(6):e106449. doi: 10.15252/embj.2020106449 (PMC7957392; doi:10.15252/embj.2020106449)
Supplement: Supplementary file 5 — Source Data for Expanded View [file EMBJ-40-e106449-s006.zip › embj2020106449-sup-0007-SDataFigEV1.xlsx]

## Sheet: Figure EV1A
		80S IC		80S IC
	Time, s	4 µM eEF3		2 µM eEF3
	10	0		0
	60	0.739887		0.473526
	300	1.00008		0.860956

## Sheet: Figure EV1B
			80S IC				80S IC
			TC				TC+eEF3
		Time, s	Data 1	Data 2	Data3		Data 1	Data 2	Data3
		0.005	-0.00879654	0.0016775	0.00711904		-0.0133761	0.0215391	-0.00816301
		0.01	0.00245919	-0.0042488	0.00574653		0.0245399	0.0239836	0.0426714
		0.05	0.0117243	0.0161206	0.0423466		0.112839	0.0617852	0.0755905
		0.1	0.0912841	0.0538508	0.0671547		0.161846	0.13091	0.169672
		0.2	0.10054	0.0878513	0.110235		0.219705	0.240742	0.269462
		0.4	0.176749	0.126875	0.232658		0.362221	0.269297	0.278124
		0.6	0.268122	0.224214	0.25283		0.381557	0.441479	0.390902
		0.8	0.270806	0.30051	0.28355		0.552023	0.369859	0.549032
		1	0.391596	0.344843	0.36969
		2	0.551866	0.393589	0.583737		0.686805	0.55483	0.707928
		3	0.532942	0.588775	0.603191
		4	0.77589	0.712798	0.880322		0.787635	0.839712	0.882062
		5	0.881052	0.805476	0.8062		0.995521	0.761343	0.751321
		7	0.846161	0.920618	1.0133		0.810379	0.876598	1.15868
		10	1.03096	0.938194	1.03085		1.06506	0.694523	0.890674
		20					1.05907	1.01387	0.927061

## Sheet: Figure EV1C
			80S 2C				80S 2C
		Time, s	TC				TC+eEF3
		0.005	-0.0023232	-0.0202617	0.0225849		-0.0270906	0.00536436	0.0217263
		0.01	-0.0217566	-0.0325119	-0.0695343		-0.0224849	0.019737	0.0237872
		0.05	0.00049182	-0.072194	-0.000187668		-0.0105137	-0.00596173	0.0175148
		0.1					0.0197191	-0.0101911	0.042443
		0.2	0.0351651	0.0873305	0.0204882		0.0342172	0.0222997	0.0581597
		0.4	0.0569088	0.12478	0.129595		0.111618	0.110776	0.115184
		0.6					0.205309	0.192335	0.144037
		0.8					0.190525	0.281814	0.286976
		1					0.291348	0.307818	0.261098
		2	0.175742	0.0448333	0.155493		0.507261	0.451491	0.534985
		3	0.0937759	0.120354	0.0872334		0.56649	0.671615	0.482655
		4	0.173548	0.137554	0.136525		0.745467	0.819374	0.681651
		5	0.142621	0.0952902	0.215521		0.840933	0.787367	0.730808
		7	0.158055	0.260988	0.0400381		0.810467	0.813711	0.715521
		10	0.301117	0.294322	0.187021		0.897474	0.958154	0.927205
		20	0.291488	0.360446	0.281315		1.00882	1.09262	0.979498
		30	0.491781	0.507953	0.466815		0.960466	1.04989	1.00538
		50	0.629873	0.551363	0.630106
		70	0.677243	0.847426	0.605644		1.02984	1.02971	1.06357

## Sheet: Figure EV1D
		80S 2C+eEF2+eEF3 15 min				80S 2C				80S 2C
	Time, min	Pmn				Pmn+eEF2+eEF3				Pmn
	0		-0.00136861	0.00136861		0.0151235	-0.00742008	-0.00770344		-0.00333127	-0.00162092	0.0049522
	0.083	-0.0125212	-0.0104395	-0.0106255		-0.0018446	0.0161653	0.0156319		-0.0114051	-0.0122016	0.00430662
	0.117	-0.0200242	-0.0149218	0.046918		0.0122733	0.00506432	0.00528101		-0.0103907	0.00397964	0.00245374
	0.167	0.00420326	0.0108558	0.00250247		0.0212991	0.00818126	0.00928969		-0.00686936	0.00438208	0.0136465
	0.333	0.0226905	-0.00329972	0.0252063		0.0432093	0.0429343	0.0147235		-0.00608125	-0.00546083	0.00330053
	0.5	0.013035	0.00126231	0.0188372		0.063686	0.0402174	0.0529018		-0.0090073	0.00708175	-0.00110949
	0.667	0.0628186	0.0148421	0.0355794		0.0645278	0.0656195	0.044226		-0.00696997	0.00116259	0.0020513
	1	0.0660076	0.0543944	0.0784004		0.118649	0.0717534	0.123258		-0.00834495	-0.00254317	0.0109049
	2	0.167665	0.077045	0.178986		0.226267	0.16922	0.207773		-0.00138617	0.0267843	0.014443
	5	0.322491	0.281353	0.457217		0.434893	0.343318	0.443202		0.0102845	-0.00276116	0.000332569
	7	0.448385	0.29775	0.68623		0.5141	0.455411	0.493348		0.0115505	-0.00480687	0.0139986
	10	0.534488	0.498611	0.856425		0.745461	0.555903			0.008113	0.00252081	0.0280587
	12	0.622663	0.557599	1.01638		0.777973	0.564212			0.0283438	0.0164384	0.00366105
	15	0.76056	0.624231	1.09645		0.909376	0.578247	0.754004		0.018199	0.0156335	0.00724943
	20	0.913534	0.724188	1.21775		0.84762	0.628551	0.773047		0.0326616	0.015382	0.00754288
	23	0.965772	0.768152	1.33286		0.924302	0.762921	0.80305		0.0364512	-0.00437928	0.0290816
	25	0.942784	0.70485	1.26546		0.947045	0.744811	0.852796		0.0504442	0.00950475	0.035814
	27	0.958074	0.764777	1.32199		0.886715	0.752929	0.828177		0.0207478	-0.00467273	0.0162036
	30	1.02233	0.749797	1.22788		0.966005	0.771014	0.860396		0.0547201	0.000994911	0.00382873

## Sheet: Figure EV1E
		80S 2C+eEF2 15 min				80S 2C				80S 2C
	Time, min	Pmn				Pmn+eEF2				Pmn
	0		-0.00245847	0.00245847		-0.0112761	-0.00332936	0.0146055		-0.00293802	-0.00142957	0.00436759
	0.083	0.0125903	0.0553528	0.0228712		-0.00945345	0.00862718	0.0108144		-0.0100588	-0.0107612	0.00379822
	0.117		0.0300231	0.0224987		-0.00558944	0.0109602	0.00592967		-0.00916405	0.00350984	0.00216408
	0.167	-0.0105044	0.0181778	0.0149743		-0.00952636	0.00592967	0.0138035		-0.00605843	0.00386477	0.0120355
	0.333	0.00610892	0.0229457	0.037771		0.0125641	0.0197089	0.0176675		-0.00536336	-0.00481618	0.0029109
	0.5	0.0277136	0.0443269	0.0179543		-0.00106928	0.029624	0.0201463		-0.00794398	0.00624575	-0.000978517
	0.667	0.0491693	0.0486478	0.034195		0.0146784	0.0137306	0.0361127		-0.00614716	0.00102535	0.00180915
	1	0.105863	0.0533413	0.0272666		0.015772	0.0353836	0.031957		-0.00735983	-0.00224295	0.00961756
	2	0.148402	0.106385	0.0426879		0.0418722	0.0587864	0.0668789		-0.00122253	0.0236224	0.012738
	5	0.356776	0.221709	0.264322		0.156918	0.195412	0.209993		0.00907038	-0.0024352	0.000293309
	7	0.454071	0.315205	0.344334		0.299303	0.273494	0.300688		0.0101869	-0.00423942	0.0123461
	10	0.540043	0.420249	0.438278		0.379061	0.33335	0.4395		0.00715525	0.00222323	0.0247464
	12	0.642181	0.442301	0.523802		0.451238	0.51	0.552577		0.0249978	0.0144978	0.00322886
	15	0.827237	0.572674	0.659912		0.594935	0.623004	0.680818		0.0160506	0.013788	0.00639363
	20	0.899352	0.747523	0.706623		0.692775	0.758973	0.893995		0.0288059	0.0135661	0.00665244
	23	0.902257	0.768234	0.773747		0.809351	0.888746	0.936645		0.0321481	-0.00386231	0.0256485
	25	0.989421	0.805111	0.870446		0.74658	0.94153	0.944154		0.0444892	0.00838271	0.0315861
	27	1.00715	0.891753	0.892274		0.892683	1.04199	0.980534		0.0182985	-0.00412111	0.0142908
	30	1.08329	1.01281	1.04366		0.918346	0.924032	1.10914		0.0482604	0.000877461	0.00337675

## Sheet: Figure EV1F
		80S 2C+eEF3 15 min				80S 2C				80S 2C
	Time, min	Pmn				Pmn+eEF3				Pmn
	0		-0.0189664	0.0189664		0.00478117	-0.0048586	7.74278e-05		-0.00333127	-0.00162092	0.0049522
	0.083	-0.0105729	0.00958344	0.000285754		0.0206179	-0.0114621	0.018096		-0.0114051	-0.0122016	0.00430662
	0.117	-0.00861102	-0.0107094	0.00860249		0.00960105	0.00726163	0.00322155		-0.0103907	0.00397964	0.00245374
	0.167	-0.00651264	0.0137973	-0.000123685		-0.00137434	-0.00224541	0.00625783		-0.00686936	0.00438208	0.0136465
	0.333	0.00509667	0.00461899	0.0129272		0.0105634	0.000998266	0.00888761		-0.00608125	-0.00546083	0.00330053
	0.5	0.0111871	-0.00389394	0.0151279		0.0116169	0.0113349	0.0251806		-0.0090073	0.00708175	-0.00110949
	0.667	0.00681119	-0.00749359	-0.00136906		0.0115423	0.00840645	0.00756028		-0.00696997	0.00116259	0.0020513
	1	0.0224211	-0.00572788	-0.00836365		0.00760176	0.00742754	0.0139978		-0.00834495	-0.00254317	0.0109049
	2	0.0721679	0.0451961	0.0763391		0.0195063	0.0333769	0.0352186		-0.00138617	0.0267843	0.014443
	5	0.130624	0.171875	0.189233		0.106944	0.0903362	0.103477		0.0102845	-0.00276116	0.000332569
	7	0.175389	0.240115	0.225452		0.138742	0.17828	0.149328		0.0115505	-0.00480687	0.0139986
	10	0.185421	0.254053	0.285136		0.159283	0.196183	0.204047		0.008113	0.00252081	0.0280587
	12	0.268366	0.327385	0.370112		0.185091	0.224115	0.217155		0.0283438	0.0164384	0.00366105
	15	0.305651	0.36333	0.449458		0.187763	0.26357	0.330816		0.018199	0.0156335	0.00724943
	20	0.348053	0.399617	0.506651		0.238102	0.353032	0.37714		0.0326616	0.015382	0.00754288
	23	0.397681	0.463575	0.539091		0.269468	0.393317	0.31673		0.0364512	-0.00437928	0.0290816
	25	0.334499	0.482998	0.519958		0.260144	0.355173	0.383453		0.0504442	0.00950475	0.035814
	27	0.359142	0.54513	0.582312		0.265793	0.337544	0.365667		0.0207478	-0.00467273	0.0162036
	30	0.411568	0.55772	0.551655		0.259331	0.385768	0.422211		0.0547201	0.000994911	0.00382873

## Sheet: Figure EV1G
	Time, s	tRNAfMet (Flu)		tRNAiMet
	0	0
	5	0.214444		0
	30	0.635582		0.534532
	50			0.635562
	60	0.733896
	300	1		1
