# Supplementary material for: Yeast translation elongation factor eEF3 promotes late stages of tRNA translocation
Source: EMBO J. 2021 Feb 8;40(6):e106449. doi: 10.15252/embj.2020106449 (PMC7957392; doi:10.15252/embj.2020106449)
Supplement: Supplementary file 7 — Source Data for Figure 1 [file EMBJ-40-e106449-s002.xlsx]

## Sheet: Figure 1B
		80S IC				80S IC
		TC, no eEF3				TC+eEF3
	Time, s	Data 1	Data 2	Data3		Data 1	Data 2	Data3
	0.005	0.00700484	-0.00295936	-0.00404548		0.0339796	0.00659315	0.0108322
	0.01	0.00303865	0.0037952	0.018869		-0.00637656	0.00488504	0.00149152
	0.05	0.0193505	0.0157998	0.0355792		0.0237253	0.00813101	0.0252887
	0.1	0.00599323	0.0284807	0.0292029		0.0540967	0.0427727	0.0445432
	0.2	0.0522177	0.0410585	0.0446407		0.0857137	0.0390359	0.0560801
	0.4	0.10626	0.12857	0.114072		0.122852	0.0848824	0.115217
	0.6	0.172889	0.135382	0.181342		0.207194	0.17731	0.212253
	0.8	0.196689	0.206472	0.193169		0.179739	0.151745	0.205347
	1	0.213224	0.299044	0.253098		0.288088	0.210085	0.253455
	2	0.273405	0.470685	0.465005		0.538425	0.448695	0.455201
	3	0.352542	0.376683	0.420698		0.339839	0.397463	0.437411
	4	0.497999	0.466261	0.524051		0.418971	0.460011	0.588039
	5	0.606983	0.610803	0.644825		0.722952	0.682428	0.696882
	7	0.456615	0.451955	0.522031		0.47903	0.525861	0.569648
	10	0.775151	0.722974	0.756483		0.798954	0.819988	0.800293
	20	0.933816	0.974051	1.09428		1.17994	1.03004	1.16695

## Sheet: Figure 1C
		80S 2C				80S 2C				80S 2C
		TC+eEF2				TC+eEF2+eEF3				TC+eEF3
	Time, s	Data 1	Data 2	Data3		Data 1	Data 2	Data3		Data 1	Data 2	Data3
	0.05	0.016379	-0.00942251	-0.00695645		-0.0125532	0.0164238	-0.00387056		0.0061573	0.00152317	-0.00768047
	0.1	-0.0125962	-0.0116999	0.0055583		0.00696207	-0.00935434	0.000390248		-0.0068148	-0.000264151	-0.00252953
	0.2	-0.000283061	-0.00556687	-0.00500933		-0.00527197	0.00321048	0.0123327		-0.00400676	-0.00468293	-0.00983818
	0.4	-0.00531812	-0.00437458	0.00464478		-0.00147685	0.0019788	0.00913818		-0.00681911	0.0133669	-0.00705168
	0.6	-0.00277057	-0.00780992	0.00445178		0.031169	0.0058218	0.0388071		-0.0217336	0.00982239	0.0243363
	0.8	0.0010722	-0.0169065	0.00950829		0.0446565	0.0437338	0.0652207		-0.00202994	-0.00889499	0.000683346
	1	0.00362404	-0.00093496	0.0171981		0.0974226	0.084205	0.114309		0.00773789	0.0050203	0.0139871
	2	-0.00010722	-0.0103446	-0.00540819		0.217757	0.266571	0.273308		0.000726414	-0.00488966	-0.000341673
	3	0.00934531	-0.0152381	0.00132095		0.334087	0.366545	0.355591		-0.00393786	0.0167779	0.0249134
	4	-0.0115884	-0.00753544	0.0111466		0.437277	0.41949	0.492611		0.000407711	0.000623051	-0.00667698
	5	0.00101216	-0.00297214	0.0155641		0.548646	0.45181	0.506639		0.0293064	0.0535235	0.0283201
	7	0.00349538	0.00458474	0.0246178		0.659122	0.596664	0.65047		-0.000126333	0.0135521	0.0303658
	10	0.0121588	0.00603435	0.0242875		0.652951	0.69938	0.692656		0.0257102	0.0328939	0.0395523
	20	0.0112924	0.0155126	0.0257371		0.844652	0.848622	0.837789		0.0454655	0.0490143	0.0242545
	30	0.0540776	0.0179958	0.0337744		1.02745	0.890721	0.993285		0.0834731	0.088624	0.0791404
	50	0.0581005	0.0647696	0.0711556		1.01653	0.973678	0.988915

## Sheet: Figure 1D
		80S 2C+eEF2+eEF3 15 min				80S 2C+eEF3 15 min				80S 2C+eEF2 15 min				80S 2C
		TC				TC				TC				TC
	Time, s	Data 1	Data 2	Data3		Data 1	Data 2	Data3		Data 1	Data 2	Data3		Data 1	Data 2
	0.005	0.00524556	0.0020256	-0.00727117		0.0557424	-0.0452691	-0.0104734		0.0164945	-0.0216236	0.00512907			0
	0.01	0.0818463	0.107291	0.186447		0.0363572	0.0225932	0.0435423		-0.00475389	0.0104686	0.0724636
	0.05	0.0704874	0.108223	0.146698		0.0619562	0.0834219	0.0815482		0.0269334	0.0500005	0.104487
	0.1	0.0919309	0.0893207	0.124137		-0.00992916	0.0895737	0.138733		0.049925	0.104391	0.092655
	0.2	0.0946645	0.127529	0.191503		0.0396914	0.122537	0.157505		0.0365006	0.105613	0.0874596
	0.4					0.0570927	0.24737	0.178516		0.146298	0.168493	0.179707
	0.6	0.203444	0.222949	0.221175		0.0694169	0.230988	0.232862		0.278551	0.237413	0.182919
	0.8					0.0692722	0.278625	0.366968		0.371403	0.238985	0.258401
	1	0.287882	0.203177	0.206054		0.113347	0.341279	0.312036		0.516641	0.291948	0.251386
	2	0.485403	0.628287	0.385605		0.172185	0.475778	0.409004		0.699373	0.406158	0.364333			0.043414
	3	0.514519	0.639947	0.381748		0.177455	0.43658	0.442105		0.667459	0.571272	0.470088		-0.05536	0.0288832
	4	0.624717	0.797855	0.54602		0.253611	0.491615	0.506144		0.851035	0.509915	0.502716			0.015252
	5					0.162506	0.50283	0.558396		0.988669	0.589864	0.603604		-0.0167944	0.0442851
	7	0.777021	0.861501	0.57065		0.265874	0.598634	0.528732		0.837885	0.588237	0.541087			0.0313895
	10	0.797389	0.919926	0.616071		0.214875	0.576458	0.580034		1.16647	0.727436	0.607393		-0.0441923	0.0634144
	20	1.04252	1.04089	0.807755		0.21553	0.645616	0.653621		1.19516	0.776727	0.712426			0.0186366
	30	0.976268	1.01581	0.799684		0.308867	0.657334	0.582686		1.23327	0.829594	0.741231		-0.0136526
	50	1.1733	0.975172	0.851539		0.318704	0.782443	0.67479		1.02848	0.939645	0.713236		-0.00481981	0.0160589
