# Supplementary material for: Yeast translation elongation factor eEF3 promotes late stages of tRNA translocation
Source: EMBO J. 2021 Feb 8;40(6):e106449. doi: 10.15252/embj.2020106449 (PMC7957392; doi:10.15252/embj.2020106449)
Supplement: Supplementary file 8 — Source Data for Figure 2 [file EMBJ-40-e106449-s003.xlsx]

## Sheet: Figure 2B
		80S 2C				80S 2C				80S 2C					80S 2C
		Pmn+eEF2+eEF3				Pmn+eEF3				Pmn+eEF2					Pmn
	Time, min	Data 1	Data 2	Data3		Data 1	Data 2	Data3		Data 1	Data 2	Data3			Data 1	Data 2	Data3
	0	0.0140721	-0.00690424	-0.00716789		0.0044502	-0.00452227	7.2068e-05		-0.0118825	-0.00350841	0.0153909	0.004364		0.00286808	0.00444941	0.0105266
	0.083	-0.00171637	0.0150415	0.0145452		0.0191907	-0.0106686	0.0168433		-0.00996184	0.00909114	0.0113959	0.003401		-0.00459669	-0.00533309	0.00992977
	0.117	0.01142	0.00471225	0.00491387		0.00893643	0.00675895	0.00299854		-0.00589004	0.0115496	0.00624856	0.003522		-0.00365874	0.00962746	0.00821667
	0.167	0.0198183	0.00761249	0.00864386		-0.00127921	-0.00208997	0.00582464		-0.0100387	0.00624856	0.0145458	0.003942		-0.000403082	0.00999953	0.018565
	0.333	0.0402053	0.0399494	0.0136999		0.00983213	0.000929162	0.00827238		0.0132398	0.0207688	0.0186176	0.004036		0.000325566	0.000899183	0.00899958
	0.5	0.0592586	0.0374214	0.049224		0.0108128	0.0105502	0.0234375		-0.00112679	0.0312172	0.0212297	0.003687		-0.00237973	0.0124955	0.00492225
	0.667	0.0600418	0.0610576	0.0411514		0.0107433	0.00782452	0.00703692		0.0154677	0.014469	0.0380548	0.00393		-0.000496101	0.00702293	0.0078446
	1	0.110401	0.0667651	0.114689		0.00707553	0.00691338	0.0130289		0.0166201	0.0372865	0.0336756	0.003766		-0.00176736	0.00359673	0.0160303
	2	0.210537	0.157456	0.193329		0.018156	0.0310665	0.0327806		0.044124	0.0619478	0.0704756	0.004596		0.00466645	0.0307117	0.0193014
	5	0.404659	0.319451	0.41239		0.0995413	0.0840828	0.0963137		0.165356	0.205921	0.221286	0.005988		0.0154566	0.00339519	0.00625552
	7	0.478359	0.423751	0.45905		0.129138	0.165939	0.138991		0.315399	0.288202	0.316858	0.006139		0.0166271	0.00150381	0.0188906
	10	0.693637	0.517257			0.148257	0.182602	0.189922		0.399447	0.351277	0.463136	0.005729		0.013449	0.00827868	0.03189
	12	0.723887	0.524988			0.172279	0.208601	0.202122		0.475505	0.537427	0.582294	0.008142		0.0321535	0.0211463	0.0093329
	15	0.846155	0.538047	0.701585		0.174765	0.245325	0.307916		0.62693	0.656508	0.717432	0.006932		0.0227741	0.0204022	0.0126506
	20	0.788693	0.584854	0.719304		0.221619	0.328594	0.351033		0.730031	0.79979	0.942073	0.008657		0.0361456	0.0201696	0.0129219
	23	0.860044	0.709883	0.747221		0.250815	0.36609	0.294804		0.852877	0.936541	0.987016	0.009109		0.0396493	0.00189914	0.0328357
	25	0.881206	0.693032	0.793509		0.242136	0.330586	0.356909		0.786729	0.992164	0.994929	0.010778		0.0525867	0.0147357	0.0390602
	27	0.82507	0.700585	0.770602		0.247394	0.314178	0.340354		0.94069	1.09803	1.03327	0.007236		0.0251306	0.00162783	0.0209293
	30	0.898848	0.717412	0.800581		0.241379	0.359063	0.392984		0.967733	0.973725	1.16879	0.011288		0.05654	0.0068679	0.00948793

## Sheet: Figure 2C
		80S 2C		80S 2C		80S 2C		80S 2C		80S 2C
	Time (s)	TC+eEF2+eEF3		TC+eEF2		TC+eEF3		eEF2+eEF3		Buffer
	0.060025	0.997876		0.997668		0.998379		1.00121		1.00474
	0.060163	0.999049		1.00152		0.998841		1.00022		1.00408
	0.0603	1.00129		0.998467		0.999605		0.999846		1.00432
	0.060438	1.00065		1.00056		0.999786		1.00153		1.00277
	0.060575	0.99969		1.00105		0.997748		1.00131		1.00246
	0.060713	1.00277		0.999758		1.0034		1.00486		1.00356
	0.06085	0.999474		0.995673		0.999605		0.997183		1.00283
	0.060988	1.00046		0.998575		0.998086		0.999052		1.00259
	0.061125	1.00034		0.998717		1.00012		1.00103		1.0024
	0.061263	1.00037		0.999398		1.0022		1.00203		1.00458
	0.0614	1.00337		0.999417		1.00083		0.998521		1.00419
	0.061538	1.00137		0.998128		0.998027		0.993585		1.00152
	0.061675	0.999943		0.998052		0.996822		0.999235		1.00194
	0.061813	0.999822		1.0007		0.999326		0.999915		1.00289
	0.06195	1.00041		0.998769		1.00127		0.998778		1.00005
	0.0621	1.00175		1.00075		1.00249		1.00103		1.00344
	0.062238	1.00064		0.999363		0.999246		0.998524		1.00401
	0.062375	1.00075		0.998457		0.998767		0.997428		1.0011
	0.062513	0.998881		0.997274		1.00118		0.999579		1.00263
	0.062663	0.998729		0.99824		1.0014		1.00301		1.00477
	0.0628	0.998682		0.998335		0.999851		1.00584		1.0016
	0.062938	0.999369		0.996551		1.00004		1.00433		1.00484
	0.063075	0.999497		1.00176		1.00195		0.998098		1.00281
	0.063225	0.996478		0.99676		1.00196		0.99956		1.00418
	0.063363	0.998344		1.00071		1.00162		1.00493		1.00375
	0.0635	0.999781		0.997226		0.997622		1.00331		1.00368
	0.06365	1		0.997451		1.00249		1.00092		1.00493
	0.063788	1.00155		1.00175		1.00048		1.00304		1.00296
	0.063938	1.00101		0.999826		0.999092		0.996178		1.00547
	0.064075	0.999643		0.997319		0.999797		0.997949		1.00372
	0.064225	0.998019		0.998698		0.998219		1.00129		1.00078
	0.064363	0.999876		0.998451		0.997811		0.999867		1.00316
	0.064513	1.00033		0.998696		1.00241		0.99765		1.00476
	0.06465	1.00056		0.998215		0.999531		1.00378		1.00598
	0.0648	0.99896		0.997009		1.00121		1.00329		1.0046
	0.064938	0.999521		0.999068		0.998932		1.00027		1.00234
	0.065088	0.99966		1.00063		1.00103		0.997572		1.00351
	0.065225	1.00081		0.999937		0.997421		0.998318		1.0043
	0.065375	1.00106		0.99836		1.00066		0.999828		1.00319
	0.065525	0.999922		1.00017		0.996717		0.997119		1.00432
	0.065663	1.0013		0.995994		1.00047		1.00202		1.00304
	0.065813	1.0013		0.998752		1.00125		0.998682		1.0032
	0.065963	0.999824		0.999082		0.997698		1.00302		1.0046
	0.0661	1.00236		0.998938		0.997698		1.00052		1.00292
	0.06625	1.00117		0.999159		0.999271		0.997226		1.00266
	0.0664	0.998297		0.998467		0.999132		0.998496		1.00235
	0.06655	1.00175		0.998713		0.997185		1.00188		1.00147
	0.0667	1.00013		0.999353		0.998503		1.00086		1.00188
	0.066838	1.00047		0.9981		1.00069		0.997975		1.00149
	0.066988	1.00006		0.996091		0.997569		1.00332		1.00438
	0.067138	1.00248		0.996712		0.99536		0.99662		1.00303
	0.067288	0.999381		1.00084		1.00053		0.993489		1.00275
	0.067438	0.999922		0.998853		1.00222		0.99786		1.00517
	0.067588	1.00318		0.999776		0.997672		0.998373		1.00438
	0.067738	1.00101		0.998636		1.00135		1.00028		1.001
	0.067888	1.00137		0.998378		1.00248		1.00028		1.00272
	0.068038	1.00117		1.00216		0.997653		1.00297		1.00279
	0.068188	1.0003		0.997602		1.00135		1.00228		1.00257
	0.068338	0.999324		1.00108		1.00145		1.00321		1.00527
	0.068488	0.997951		0.999316		1.00106		1.00239		1.00354
	0.068638	0.999602		0.998378		1.00028		1.00168		1.0049
	0.068788	0.999914		0.998465		0.997387		0.996819		1.00266
	0.068938	1.00045		0.998343		1.00279		1.00348		1.00601
	0.069088	1.00066		0.996762		0.998714		0.997203		1.00442
	0.069238	0.9988		0.999698		1.00263		0.997654		1.00421
	0.0694	1.00399		0.998946		0.998982		1.00479		1.00465
	0.06955	1.00186		0.998471		0.998033		1.00373		1.00318
	0.0697	1.00259		1.00008		0.999974		1.00116		1.00395
	0.06985	1.00119		0.998975		1.00068		0.999425		1.0042
	0.07	0.999369		1.00081		1.0002		1.00027		1.00381
	0.070163	1.00145		0.997713		0.999389		0.999455		1.00384
	0.070313	0.99749		0.999851		1.00195		0.997334		1.0025
	0.070463	1.00157		0.9987		1.001		0.999245		1.00229
	0.070625	1.00195		0.996916		0.998976		1.0029		1.00214
	0.070775	1.00012		0.999175		0.996261		1.00208		1.00523
	0.070925	1.00248		0.998213		0.998681		0.996178		1.00307
	0.071088	0.99917		0.997104		1.00085		1.00376		1.00139
	0.071238	1.00007		0.996801		1.00108		0.999402		1.00344
	0.0714	0.999548		0.998159		0.996645		0.998888		1.00174
	0.07155	0.997661		0.999471		1.0003		0.999414		1.00359
	0.071713	1.00118		1.00028		1.00171		0.996782		1.00418
	0.071863	1.00134		0.99779		0.996856		0.998666		1.00449
	0.072025	0.999947		0.998548		0.999877		1.00148		1.00406
	0.072175	1.0022		0.996691		1.00067		1.0016		1.00157
	0.072338	0.99982		0.99684		1.00083		0.997828		1.0035
	0.072488	1.00025		1.00181		1.00195		0.996917		1.00127
	0.07265	1.00179		0.997292		1.0012		1.00077		1.00158
	0.072813	1.00026		0.998192		0.999949		1.00458		1.00381
	0.072963	1.00011		0.998734		0.999902		1.00176		1.00462
	0.073125	1.00248		0.99964		1.00004		0.993988		1.00253
	0.073288	1.00043		0.998197		0.999337		1.00106		1.00392
	0.073438	0.99741		1.00059		1.00111		1.00192		1.00206
	0.0736	1.00167		0.998174		0.997837		1.00148		1.00314
	0.073763	1.0012		0.996925		0.996371		0.995313		1.00516
	0.073925	1.0005		0.996852		0.99925		0.996244		1.00188
	0.074075	0.999428		0.998705		1.00339		0.993574		1.0027
	0.074238	1.00188		0.997569		0.999166		0.995432		1.00196
	0.0744	0.998903		1.00052		0.99887		0.997592		1.00236
	0.074563	0.999726		0.997759		0.999904		0.995624		1.00273
	0.074725	1.00184		0.998849		1.0033		0.997551		1.00506
	0.074888	1.00076		0.99596		1.00202		1.00346		1.00368
	0.07505	0.998364		0.998446		1.00187		0.998556		1.0018
	0.075213	1.00169		1.00041		1.00149		0.996743		1.00333
	0.075375	0.999602		0.998729		0.99666		1.00298		1.00426
	0.075538	1.00206		0.999093		0.997349		1.00305		1.00374
	0.0757	1.00154		0.999483		0.999972		1.00203		1.00466
	0.075863	0.999049		1.00054		0.99706		0.997059		1.00284
	0.076025	0.999945		0.998537		1.0002		0.99443		1.00459
	0.076188	1.0004		0.99856		1.00104		0.994606		1.00222
	0.07635	1.00093		0.998847		0.998619		1.00215		1.00679
	0.076513	1.00297		0.999462		0.998761		0.999968		1.00104
	0.076675	1.00325		1.00034		1.00151		1.00041		1.00378
	0.07685	1.00039		0.999126		1.00013		0.998471		1.0038
	0.077013	1.0009		0.996716		1.00169		0.99765		1.00269
	0.077175	0.999979		0.996497		0.998318		1.00183		1.0016
	0.077338	1.00072		0.99646		0.999195		0.999343		1.00168
	0.077513	0.999183		0.996774		1.00036		1.00016		1.00099
	0.077675	1.00268		0.998515		0.99744		1.00246		1.00453
	0.077838	1.00201		0.999863		0.999807		0.999112		1.00073
	0.078013	1.00322		0.999652		1.00029		0.997569		1.00243
	0.078175	1.00263		0.99714		1.0014		0.99751		1.00072
	0.078338	1.00144		0.99683		1.00007		0.997636		1.00419
	0.078513	1.00174		0.9962		0.998733		0.99816		1.00139
	0.078675	0.997941		0.995481		1.00007		1.0008		1.00372
	0.07885	1.00019		0.998651		1.00334		1.00148		1.00433
	0.079013	1.00072		0.998682		0.999776		1.00096		1.00212
	0.079188	1.00262		0.996714		0.995322		0.996528		1.00307
	0.07935	1.00092		0.99977		0.999261		0.998183		1.00416
	0.079525	1.00086		0.995769		0.997254		1.00161		1.00192
	0.079688	1.00023		0.997963		1.0011		0.997206		1.0018
	0.079863	0.999412		1.00175		0.998096		1.00336		1.0001
	0.080025	1.00042		0.998351		0.999172		0.999952		1.00089
	0.0802	1.0018		0.999467		1.00068		0.997299		1.00206
	0.080375	1.00101		0.999904		0.9992		0.996228		1.00504
	0.080538	1.0002		0.997044		1.00304		0.996592		1.00262
	0.080713	1.00325		0.998228		0.999482		1.00029		1.00141
	0.080888	1.00348		0.996782		1.00366		1.00004		1.00212
	0.081063	1.00031		1.00027		0.997735		1.00426		1.00428
	0.081225	1.00077		0.999029		1.00002		0.998414		1.00205
	0.0814	0.998359		0.999621		0.998978		1.00381		1.00383
	0.081575	1.00114		0.997265		1.00019		0.996583		1.00279
	0.08175	0.999988		0.997755		1.00128		0.999213		1.00254
	0.081925	1.00125		0.999987		1.00071		1.00205		1.00454
	0.0821	1.00185		0.997967		0.999864		0.99878		1.00276
	0.082275	0.998128		1.00123		1.00397		0.996155		1.00166
	0.08245	1.00162		1.00024		1.00121		0.99756		1.00346
	0.082625	0.999087		0.998331		1.00385		0.999867		1.00189
	0.0828	1.00013		1.00027		1.00194		0.999792		1.00356
	0.082975	1.00267		0.998717		1.00195		1.00098		1.00093
	0.08315	1.00122		0.996499		1.00041		1.00202		1.00648
	0.083325	0.998415		0.997811		1.00177		1.00099		1.00212
	0.0835	1.00019		0.997594		1.00104		1.00277		1.00482
	0.083675	1.00183		0.998131		1.00151		1.00065		1.00792
	0.08385	0.999931		0.998785		1.00102		0.995686		1.00527
	0.084025	1.00018		0.997129		0.999771		0.995576		1.00411
	0.0842	1.00283		0.999124		1.00092		0.99759		1.00249
	0.084388	1.00284		0.995793		1.00028		0.997258		1.00199
	0.084563	0.999427		0.996995		0.998942		1.0001		1.00574
	0.084738	1.00262		1.0002		1.00083		1.00276		1.00482
	0.084913	1.00128		1.00002		0.999689		1.00325		1.00253
	0.0851	0.998176		0.996512		1.00159		1.00179		1.0022
	0.085275	1.00047		0.995709		1.00254		1.00138		1.00465
	0.08545	1.00141		1.00039		1.00037		0.995565		1.00377
	0.085638	0.999311		1.00001		1.00358		0.996361		1.00549
	0.085813	0.998863		0.999149		1.00197		0.999533		1.00376
	0.086	1.00168		0.995643		0.999132		0.996057		1.00356
	0.086175	0.999154		0.998994		0.995352		0.990656		1.0064
	0.086363	0.999358		0.995878		1.00342		1.00211		1.00645
	0.086538	1.00256		0.998312		0.999801		0.993656		1.00211
	0.086725	1.00176		0.996966		1.00053		1.00286		1.00302
	0.0869	1.00209		0.995638		1.00225		1.00372		1.00432
	0.087088	0.999777		0.995907		1.00017		1.00145		1.00332
	0.087263	0.999338		1.00111		1.00271		1.00134		1.00411
	0.08745	1.0009		1.00092		0.998124		0.991205		1.00243
	0.087638	1.00312		0.998131		1.00069		0.993707		1.00329
	0.087813	0.999459		0.999184		1.0016		0.996597		1.00481
	0.088	1.00185		0.999607		1.0026		0.994938		1.00503
	0.088188	1.0024		1.0003		1.00104		0.997743		1.0062
	0.088375	1.00003		0.998843		0.999206		0.999885		1.00219
	0.08855	0.99982		0.997121		0.997371		0.995292		1.00269
	0.088738	1.00043		1.00049		1.00452		1.0002		1.0017
	0.088925	0.99801		0.998861		0.999634		1.00219		1.00414
	0.089113	1.00025		0.999155		1.00094		1.00006		1.00402
	0.0893	0.99953		0.997352		0.999069		0.996121		1.00224
	0.089488	0.999306		0.999927		1.00068		0.994535		1.00485
	0.089675	1.00482		0.999493		1.00083		0.999705		1.00584
	0.08985	1.00109		1.00106		1.00232		0.99772		1.00448
	0.090038	0.999826		0.997299		1.00081		0.998913		1.00436
	0.090225	1.00021		0.999229		1.00125		0.996352		1.00305
	0.090425	0.999372		0.995048		1.00001		0.998		1.00144
	0.090613	1.00177		0.999617		0.999318		0.999846		1.00273
	0.0908	0.998816		0.998888		1.00002		1.00029		1.00329
	0.090988	1.00086		0.998645		1.00198		1.0054		1.002
	0.091175	1.00204		0.997499		0.999788		0.998817		1.00555
	0.091363	1.00056		1.00089		1.00008		0.994849		1.00395
	0.09155	1.00155		0.999365		1.00112		0.999471		1.00263
	0.091738	1.0028		0.998539		1.00175		1.00337		1.00279
	0.091938	1.00262		1.00013		0.999189		1.0009		1.00397
	0.092125	0.998883		1.00181		1.00008		0.997515		1.00214
	0.092313	0.997423		0.999559		1.00148		0.993864		1.00428
	0.092513	0.998209		0.998764		1.00062		0.998556		1.00321
	0.0927	1.00077		0.99785		1.00248		1.0057		1.00366
	0.092888	0.998745		0.995269		1.00085		0.999288		1.00401
	0.093088	1.00158		0.996976		1.00052		0.997872		1.00395
	0.093275	0.999262		0.99544		1.00108		0.999846		1.00206
	0.093475	1.00236		1.00068		0.999185		1.00229		1.00346
	0.093663	1.00064		0.997164		1.00152		1.00006		1.00419
	0.093863	1.0001		0.996663		1.00143		0.99516		1.00478
	0.09405	1.00259		0.997474		0.999235		0.997656		1.00465
	0.09425	0.998005		0.996809		1.00211		1.00162		1.00406
	0.094438	1.00134		0.99944		1.00256		0.997098		1.00369
	0.094638	0.99835		0.997369		1.00012		0.997892		1.00394
	0.094825	1.00025		0.99792		0.999286		0.999771		1.00301
	0.095025	0.99852		0.996064		1.00385		1.00041		1.00292
	0.095225	1.0017		0.998056		1.00224		0.996588		1.00186
	0.095425	0.999147		0.998773		0.997124		0.999778		1.00477
	0.095613	0.99971		0.998182		0.999843		0.997254		1.00422
	0.095813	1.0013		0.998354		0.99812		0.996276		1.00472
	0.096013	1.00168		0.999004		1.00049		0.9974		1.00104
	0.096213	0.999354		0.998034		1.00031		0.998668		1.00439
	0.096413	1.00155		0.999642		1.0018		0.998107		1.00553
	0.0966	1.0014		0.99647		0.999366		0.997075		1.00178
	0.0968	1.00067		0.998762		0.999539		0.995267		1.00253
	0.097	1.00071		1.00196		0.997533		0.999139		1.00578
	0.0972	0.999927		0.997604		1.00013		0.996157		1.00419
	0.0974	1.00067		0.998133		0.995936		0.994961		1.00657
	0.0976	1.00033		0.999665		0.996837		0.997725		1.00487
	0.0978	0.99896		0.997108		1.00279		1.00025		1.0031
	0.098	1.00207		1.00089		0.999678		1.0016		1.00461
	0.0982	1.00159		0.998482		1.00368		1.00172		1.00576
	0.098413	1.00023		0.998149		1.00287		1.00015		1.0012
	0.098613	1.00219		1.00097		1.00245		0.999164		1.0043
	0.098813	0.997963		0.997976		1.00091		0.996629		1.00557
	0.099013	0.999602		0.997546		1.00286		0.998597		1.00773
	0.099213	1.00058		0.999357		1.00103		0.998636		1.00477
	0.099425	1.0032		0.998527		1.00129		0.999808		1.00258
	0.099625	1.00107		0.997038		1.00246		1.00525		1.004
	0.099825	0.999143		0.995217		1.00053		1.00066		1.00536
	0.100025	0.998872		0.997191		1.00015		0.994514		1.00173
	0.100238	0.997763		0.999469		0.999295		1.0042		1.00202
	0.100437	1.00043		0.999749		0.9987		1.00467		1.002
	0.10065	1.00124		0.997076		1.00159		1.00132		1.00263
	0.10085	0.998872		0.999289		0.999689		1.00251		1.00286
	0.101062	0.999768		0.997435		1.00149		1.00778		1.00341
	0.101263	1.0021		0.999035		1.00358		0.999265		1.00248
	0.101475	1.00176		0.997391		1.00004		0.996329		1.00193
	0.101675	0.999793		0.999037		1.00252		0.999437		1.00469
	0.101888	0.999577		0.997978		1.00409		0.998043		1.00501
	0.102087	0.999072		1.00028		1.00049		0.998888		1.00564
	0.1023	1.00024		0.997503		1.00136		1.00265		1.00371
	0.102513	1.00027		0.996931		0.996831		1.00141		1.00364
	0.102712	1.00185		0.998546		0.999799		1.00091		1.00199
	0.102925	1.00196		0.998238		0.99993		0.99964		1.00421
	0.103138	0.998966		0.997614		1.00271		0.996455		1.00348
	0.10335	1.00014		0.997662		0.999839		0.99699		1.00493
	0.103562	0.999513		0.997798		1.00273		0.993167		1.00489
	0.103762	1.00035		0.997369		1.00253		0.998524		1.00378
	0.103975	0.998212		0.998401		1.00181		1.00107		1.00432
	0.104188	1.00249		0.996404		1.00214		1.00051		1.00405
	0.1044	0.999365		1.00025		1.00422		0.998192		1.00482
	0.104612	1.00154		0.998261		0.998879		0.997013		1.00362
	0.104825	1.00066		0.997383		0.999543		0.995718		1.00202
	0.105038	0.999885		0.998356		1.0009		1.00421		1.00456
	0.10525	1.003		0.997321		1.00225		0.996663		1.00161
	0.105462	0.998355		0.999524		0.995571		1.00328		1.00448
	0.105675	0.997707		0.997707		0.999963		0.999654		1.00572
	0.1059	0.999399		0.998876		0.999267		1.00234		1.00548
	0.106113	1.00001		0.995752		1.00295		0.996894		1.00402
	0.106325	1.00038		0.998205		0.99955		1.00002		1.00458
	0.106537	1.00107		0.999326		0.999335		1.00219		1.00306
	0.10675	1.00012		0.997656		1.00165		1.00659		1.00456
	0.106975	0.99958		0.998259		1.00095		0.998757		1.00437
	0.107188	0.999022		1.00033		1.00029		0.997123		1.00432
	0.1074	0.999381		0.998416		1.00213		0.999755		1.0025
	0.107625	1.00196		0.998746		0.999086		1.00086		1.00412
	0.107837	1.00044		0.998932		1.00364		0.995226		1.00347
	0.108062	0.999174		0.99806		0.99975		1.00386		1.00421
	0.108275	0.997987		0.997592		1.00142		0.998824		1.00326
	0.1085	1.00365		0.998279		0.999394		0.992553		1.00405
	0.108713	1.00168		0.998432		1.00206		1.00216		1.00372
	0.108938	1.00151		0.997148		1.00052		1.00192		1.00578
	0.10915	0.996733		0.999467		1.00134		0.995093		1.0053
	0.109375	0.999678		1.00153		0.998394		0.995215		1.00225
	0.109587	0.998662		0.998533		0.998923		0.997624		1.00445
	0.109812	0.99936		0.999871		1.00121		1.00223		1.00498
	0.110037	1.00167		0.997309		1.00199		0.99978		1.00512
	0.110262	1.00006		0.998201		1.00552		0.998981		1.00392
	0.110475	1.00348		0.996252		0.999396		1.00339		1.00415
	0.1107	0.99971		0.997195		1.0041		1.00312		1.00495
	0.110925	0.997669		0.997385		1.0018		0.998528		1.00523
	0.11115	1.00233		0.998787		1.00212		0.997499		1.00397
	0.111375	1.00076		1.00032		1.0026		1.00077		1.00201
	0.1116	1.00131		0.997276		1.00014		0.994954		1.00355
	0.111825	1.00092		0.998622		0.999854		1		1.00135
	0.11205	1.00084		0.997045		1.00114		0.997025		1.00506
	0.112275	0.99913		0.99938		1.0013		0.998229		1.00607
	0.1125	1.0003		0.996219		1.00033		0.999393		1.00327
	0.112725	1.0001		1.00208		0.998453		0.995686		1.00253
	0.11295	1.00057		1.00029		1.00116		0.99859		1.00218
	0.113175	1.00103		0.997713		0.996438		0.991517		1.00687
	0.1134	1.00188		0.994001		1.00143		0.998613		1.0014
	0.113625	0.999275		0.999531		1.00078		0.999679		1.0024
	0.113862	0.999667		0.997639		0.998609		0.994025		1.00387
	0.114087	1.00032		1.00134		1.0001		0.99989		1.00497
	0.114312	0.997833		1.00033		1.00345		0.992457		1.00205
	0.114537	1.00238		1.00043		1.00107		1.00113		1.00248
	0.114775	0.99837		0.999274		0.99951		1.00176		1.00381
	0.115	1.00164		0.999611		1.00291		1.00022		1.00475
	0.115237	0.999638		0.996254		1.00239		0.999746		1.00471
	0.115462	1.00209		0.999768		1.00019		0.997206		1.00455
	0.115687	0.997625		0.998098		0.999128		0.995425		1.00322
	0.115925	1.00059		0.996312		0.999712		1.00144		1.00392
	0.116163	1.00151		0.997707		0.998752		1.00263		1.00587
	0.116388	0.998856		0.999894		1.0036		0.996974		1.00638
	0.116625	1.0003		1.00086		1.00237		1.00101		1.00596
	0.11685	1.00181		0.998211		1.00304		0.998258		1.00557
	0.117087	1.00121		0.999723		1.00417		0.997306		1.00337
	0.117325	1.00132		0.998205		0.998136		0.997196		1.0054
	0.11755	1.00043		0.995905		1.00222		1.00339		1.00416
	0.117788	1.00136		0.999576		1.00433		1.0001		1.00486
	0.118025	1.00017		1.00105		0.9977		1.00116		1.00327
	0.118262	1.00042		0.998727		0.998763		1.00227		1.00329
	0.1185	1.00019		0.997693		1.00124		1.00162		1.00576
	0.118737	1.0007		0.997468		0.998919		0.99908		1.00318
	0.118962	0.999607		1.00087		1.00483		0.99745		1.00581
	0.1192	1.00002		0.997672		0.997149		0.997755		1.00258
	0.119438	0.999385		0.998934		1.00018		1.00009		1.00175
	0.119675	1.00251		0.99768		0.999849		0.995057		1.00573
	0.119912	1.00079		0.997755		0.99991		0.995025		1.00341
	0.120163	0.996923		0.999115		0.99921		1.00234		1.00474
	0.1204	1.00056		0.999648		0.999463		0.999846		1.00243
	0.120637	0.997591		0.996504		1.00055		0.997345		1.00209
	0.120875	0.998122		1.00029		1.00146		1.00065		1.002
	0.121113	0.999745		0.99868		0.998816		0.995002		1.00348
	0.12135	1.00011		0.996516		1.00096		1.00188		1.00161
	0.1216	1.00238		0.998267		1.004		0.996501		1.0036
	0.121837	0.997338		0.996537		1.00105		0.997807		1.00345
	0.122075	1.00164		0.998572		0.999366		0.999993		1.00303
	0.122325	1.00027		0.999754		1.00204		1.00219		1.00455
	0.122562	0.999918		1.00014		1.00239		0.995057		1.00395
	0.122813	0.999428		0.998174		1.00033		0.99513		1.00273
	0.12305	1.00137		0.998337		1.00272		0.996038		1.00514
	0.1233	1.0024		0.995217		0.999193		0.997842		1.00261
	0.123538	1.00144		0.998601		1.00348		0.996242		1.00457
	0.123787	1.00292		0.998775		1.00345		0.999448		1.00236
	0.124025	1.00145		0.99918		1.00011		1.00285		1.0052
	0.124275	1.00113		0.996908		0.998368		1.00041		1.0034
	0.124525	1.00178		0.999297		0.998389		1.0029		1.00398
	0.124762	0.999071		0.997837		1.00248		1.0002		1.00418
	0.125013	0.996641		0.995484		0.9987		0.999533		1.0024
	0.125262	1.0016		1.0006		1.00098		0.999181		1.0038
	0.125512	1.00115		1.00001		1.00594		1.00315		1.00467
	0.125763	0.999555		0.996925		0.999784		1.00108		1.00725
	0.126	0.998236		1.00174		1.00057		0.998977		1.0025
	0.12625	1.00105		0.998019		1.00372		0.999382		1.00155
	0.1265	1.00075		1.00092		0.999525		0.998741		1.00604
	0.12675	0.999918		0.996394		0.996847		0.998192		1.00386
	0.127	1.00026		0.998143		0.999166		0.996114		1.00527
	0.12725	0.999235		1.00038		1.0014		0.999274		1.00455
	0.1275	1.00113		0.998754		0.996744		0.993638		1.00195
	0.127762	1.00003		0.996495		1.00137		0.999137		1.00408
	0.128012	1.00184		0.999308		0.999056		1.00221		1.00179
	0.128263	0.998491		0.998273		1.00422		0.997428		1.00392
	0.128513	0.998785		0.998465		1.00262		0.99813		1.00514
	0.128762	1.00202		0.99837		1.00391		0.9938		1.00687
	0.129025	1.001		1.00292		1.00053		0.999263		1.00371
	0.129275	1.00008		0.999177		1.00095		0.998885		1.00411
	0.129525	1.0048		0.998957		0.999786		0.998137		1.0033
	0.129788	0.999298		0.999923		0.998543		0.991782		1.00192
	0.130038	0.999094		0.998316		0.999246		0.996338		1.00248
	0.1303	0.999309		0.996359		1.00205		1.00139		1.00477
	0.13055	0.998287		0.996171		1.00132		0.994986		1.00245
	0.130812	1.00046		0.997804		1.00463		0.995141		1.00477
	0.131062	1.00035		0.99919		1.00059		0.995057		1.00508
	0.131325	1.00039		1.00165		1.00182		1.00058		1.00405
	0.131575	1.00167		0.999287		1.00281		1.0006		1.00234
	0.131838	0.998063		1.00051		1.00014		1.00226		1.0045
	0.1321	1.00047		0.999427		0.999664		1.00227		1.00559
	0.132362	0.998682		1.00087		0.999778		1.00216		1.00528
	0.132612	0.999239		0.998624		1.00033		0.997306		1.00352
	0.132875	0.999116		0.998729		1.00168		0.999233		1.00241
	0.133137	1.00079		1.0002		1.00001		0.997535		1.00462
	0.1334	0.999459		0.998137		1.0012		1.00134		1.00517
	0.133663	1.00326		1.00011		0.99636		0.996073		1.0047
	0.133925	1.0012		1.00103		1.00157		0.999382		1.0031
	0.134188	1.00106		0.996404		1.00212		0.999716		1.00332
	0.13445	0.999997		0.998849		0.998006		1.0005		1.00376
	0.134713	0.997412		0.997433		0.998984		0.999103		1.0038
	0.134975	0.998632		0.999006		1.0014		1.00091		1.00382
	0.135238	1.0001		0.99819		0.998546		1.00251		1.00516
	0.1355	0.999399		0.994398		0.998202		0.99737		1.00444
	0.135775	1.00196		0.997404		1.00147		1.0026		1.00426
	0.136037	1.00238		0.996033		0.998797		1.00426		1.0042
	0.1363	0.99794		0.999159		1.0038		0.999213		1.00307
	0.136562	0.997015		0.99918		1.00327		1.0026		1.00271
	0.136837	0.998476		0.999902		0.999613		0.999359		1.00425
	0.1371	0.998745		0.998275		0.999409		1.00736		1.00519
	0.137375	0.999166		0.998938		1.00397		0.99818		1.00411
	0.137637	1.00062		0.999359		1.00287		1.00133		1.00397
	0.137912	1.00072		1.00268		1.00172		0.996276		1.00192
	0.138175	0.99639		1.00052		1.00012		1.00045		1.00372
	0.13845	0.997891		0.996716		1.00324		1.00125		1.00502
	0.138712	1.0005		0.997206		1.0034		0.999219		1.00503
	0.138987	1.00112		0.99684		1.00106		1.00017		1.00556
	0.139262	1.00375		0.999945		0.999499		0.999396		1.00425
	0.139525	1.00097		0.999948		0.99939		0.997178		1.00545
	0.1398	0.999369		0.996588		0.998505		1.00149		1.00345
	0.140075	0.997755		0.997612		1.00022		1.00582		1.0066
	0.14035	1.00092		0.998936		0.996177		0.998329		1.00163
	0.140625	0.999779		0.996402		1.00328		1.00201		1.00411
	0.140887	1.00029		0.996107		0.999915		0.997618		1.0049
	0.141162	0.997127		0.998351		1.00031		0.999824		1.00517
	0.141438	0.998413		0.998461		1.00095		1.00331		1.00281
	0.141713	0.999557		1.0007		1.00073		0.997334		1.00342
	0.141988	0.999665		0.99971		1.00045		1.00123		1.00544
	0.142275	1.00167		0.999756		0.999208		1.00425		1.0039
	0.14255	0.996854		0.997645		1.00427		0.998865		1.00478
	0.142825	0.999746		1.00049		1.00073		0.99786		1.00097
	0.1431	1.00023		0.998775		0.999003		0.996254		1.0051
	0.143375	0.999481		1.00182		1.00266		0.99802		1.00456
	0.143662	0.999573		0.997391		1.00353		0.998643		1.005
	0.143937	0.998731		0.998446		1.00417		1.0005		1.00435
	0.144212	1.00053		0.998207		0.997879		1.00153		1.00322
	0.1445	0.998046		0.996485		1.00284		1.00351		1.00457
	0.144775	0.997967		0.998758		1.00317		0.994562		1.00315
	0.145063	1.00028		0.999762		1.00405		0.996446		1.00253
	0.145338	0.998547		0.997528		1.0028		1.00199		1.00455
	0.145625	0.99895		0.999347		1.00106		1.00267		1.00288
	0.1459	0.999589		1.00111		0.997303		1.00071		1.00606
	0.146187	0.997988		0.997363		0.999349		0.993588		1.00537
	0.146475	1.00018		1.00045		1.00022		1.00099		1.00564
	0.14675	1.00095		0.999091		1.00288		0.998602		1.00468
	0.147038	1.00021		0.99812		1.00029		1.00202		1.00207
	0.147325	1.00075		0.996809		1.00263		0.999007		1.00463
	0.147612	0.999255		0.996648		1.00056		0.997002		1.00369
	0.147887	1		0.997813		1.00073		0.999464		1.00414
	0.148175	0.99979		1.00176		0.999075		0.998418		1.00673
	0.148463	1.00012		0.995541		1.00129		0.99819		1.00503
	0.14875	0.998393		0.9999		1.00041		0.998114		1.00564
	0.149037	0.999604		0.999882		1.00168		0.997466		1.00449
	0.149325	1.00022		0.999595		1.00226		1.00134		1.00649
	0.149613	0.998834		1.00033		0.999185		0.998579		1.00451
	0.149913	0.99908		0.996351		1.0013		0.997393		1.00395
	0.1502	1.00216		1.00191		1.00251		1.00016		1.00486
	0.150487	0.999564		1.00087		1.00129		0.9941		1.00443
	0.150775	0.999369		0.998539		1.00129		0.995061		1.00485
	0.151063	0.997987		0.998248		1.00262		1.00088		1.00322
	0.151362	0.998344		0.995632		1.0018		0.997215		1.00484
	0.15165	1.00183		0.997408		0.99837		0.995002		1.00543
	0.15195	1.00006		0.998661		1.00204		0.995622		1.00311
	0.152238	0.999407		0.999058		1.00255		0.998302		1.00437
	0.152537	0.999931		0.999929		1.00361		0.997412		1.00249
	0.152825	0.999089		0.998638		0.998413		0.996052		1.00311
	0.153125	0.997338		0.99787		0.999107		0.999586		1.00482
	0.153413	0.999739		0.998653		1.00237		0.999949		1.00323
	0.153712	0.999287		0.997503		1.0001		1.00044		1.00367
	0.154013	0.999607		0.997268		1.00218		0.998375		1.00605
	0.1543	0.999432		0.997757		0.999244		0.999364		1.00503
	0.1546	0.998588		0.999221		0.999968		1.00218		1.00421
	0.1549	0.99981		1.00303		1.00299		0.995329		1.00328
	0.1552	0.998232		1.00156		1.00194		0.999586		1.00424
	0.1555	0.997432		0.99939		1.00399		0.997615		1.00433
	0.1558	1.00069		0.998579		1.0026		0.994853		1.00552
	0.1561	1.00213		0.997887		1.0003		0.997624		1.00696
	0.1564	1.00005		0.997049		1.00362		1.00101		1.00604
	0.1567	0.998702		0.996758		0.999716		1.00169		1.00367
	0.157	0.999934		0.996964		1.00013		0.998997		1.00423
	0.1573	1.00007		0.9994		0.996736		0.999606		1.00361
	0.1576	1.00082		1.0005		1.00184		0.996171		1.00563
	0.1579	1.00033		0.996367		1.00062		1.00136		1.00396
	0.158212	1.00052		0.999722		1.005		0.99789		1.0023
	0.158513	0.998079		0.999274		1.0017		0.996922		1.00582
	0.158812	0.999667		1.00025		0.999596		0.999588		1.00365
	0.159125	1.00029		0.998911		1.00184		1.00107		1.00345
	0.159425	0.999846		0.99621		0.999771		1.00007		1.00117
	0.159737	0.999848		1.0011		1.00201		1.00447		1.00343
	0.160038	0.997389		0.997195		1.00013		1.00475		1.00325
	0.16035	0.99962		0.996956		1.00239		0.99602		1.00418
	0.16065	0.999972		0.996933		1.0019		0.998663		1.00293
	0.160963	1.00098		1.00182		1.0007		0.999592		1.0045
	0.161275	1.00259		0.999543		1.00373		0.998796		1.00344
	0.161575	1.00094		0.997941		1.00307		0.997618		1.00285
	0.161887	1.00014		0.995876		1.00127		0.997645		1.00657
	0.1622	0.997593		0.997808		1.00372		1.00304		1.00597
	0.162512	0.999932		0.999499		0.998533		0.999547		1.00859
	0.162825	0.999324		0.995168		0.999702		1.00062		1.00465
	0.163125	1.00079		0.99837		1.00211		1.00392		1.00419
	0.163438	1.00039		0.998521		1.00266		1.0029		1.00333
	0.16375	0.999723		0.997697		1.00427		1.00029		1.00342
	0.164075	0.999624		0.99996		1.00213		0.999114		1.00487
	0.164387	1.0007		0.997189		1.00224		1.00069		1.00394
	0.1647	0.998254		0.99664		0.999558		0.999883		1.00554
	0.165012	1.0019		0.999855		1.00055		0.999167		1.00526
	0.165325	1.00075		0.997691		1.00206		0.998849		1.00342
	0.16565	1.00319		0.998077		1.00474		0.999723		1.00504
	0.165963	0.998536		0.995977		0.998803		1.00193		1.0025
	0.166275	0.998926		0.999784		1.00365		0.996814		1.00556
	0.1666	0.996605		0.999935		1.00324		1.00361		1.0063
	0.166912	1.00079		0.998188		1.00101		1.00157		1.00575
	0.167238	1.00066		1.00023		1.00419		0.999155		1.00224
	0.16755	1.00072		0.997131		1.00138		1.00428		1.00425
	0.167875	1.00133		0.997379		0.99982		0.997846		1.00575
	0.168187	0.998424		1.00025		0.998172		0.999542		1.00396
	0.168512	1.00031		1.00155		1.00181		1.00091		1.00538
	0.168838	0.998339		0.998083		1.00165		1.00713		1.00312
	0.16915	1.00227		0.99836		0.999134		0.997933		1.0042
	0.169475	1.00058		1.00036		0.999518		0.999286		1.00394
	0.1698	0.997913		1.00017		1.00349		0.9993		1.00267
	0.170125	0.998496		0.997505		1.00147		1.00263		1.00416
	0.17045	1.00015		0.999592		1.00241		0.997167		1.00516
	0.170775	0.997775		0.99965		1.00404		1.00654		1.00317
	0.1711	1.00147		1.0001		1.00153		0.995592		1.00348
	0.171425	0.999074		0.996675		1.00163		0.999927		1.00438
	0.17175	1.00195		0.99633		1.00656		1.00398		1.00393
	0.172075	1.00077		0.99843		1.00346		0.997439		1.0064
	0.1724	0.999819		0.997303		1.00119		0.99708		1.0015
	0.172737	0.998222		0.9957		1.00141		1.00028		1.00535
	0.173063	0.99953		0.999217		1.00325		1.00171		1.00516
	0.173387	1.00233		0.999117		0.999337		1.00124		1.00484
	0.173725	0.999398		0.998259		1.00101		0.99507		1.00538
	0.17405	1.00352		0.998034		1.00068		0.996423		1.0031
	0.174387	1.00296		0.99843		1.00086		1.00651		1.00062
	0.174712	1.00074		0.996241		1.00014		1.00378		1.00552
	0.17505	1.00215		0.999246		0.999889		0.994828		1.00335
	0.175375	1.00105		0.995064		1.00437		0.995821		1.00485
	0.175712	1.00135		0.997554		1.00149		0.997979		1.00511
	0.17605	1.00023		0.996964		1.00221		1.00129		1.00785
	0.176375	0.999219		0.999675		1.00183		0.999148		1.00297
	0.176712	0.998518		0.995998		1.00222		0.997267		1.00165
	0.17705	0.998959		0.998389		1.00315		1.00287		1.0059
	0.177388	0.999181		0.99875		0.998075		0.9993		1.00527
	0.177725	0.999085		0.998932		1.00132		0.996251		1.00596
	0.178062	1.00175		1.00006		1.00498		1.00162		1.00483
	0.1784	0.999757		0.99698		1.00181		1.00197		1.00641
	0.178738	1.00011		1.00186		0.998248		1.0001		1.00453
	0.179075	0.997432		0.999871		1.00362		1.00175		1.00349
	0.179412	0.999997		0.997982		1.00185		1.00392		1.00196
	0.17975	0.998792		0.998579		1.00074		0.996027		1.0044
	0.180088	1.0008		0.995415		0.998702		1.00106		1.00414
	0.180438	0.998267		0.998434		1.00057		0.996135		1.00517
	0.180775	0.999792		0.998224		1.00047		0.999105		1.00458
	0.181112	0.999983		0.99773		1.00275		0.996606		1.00256
	0.181462	0.999297		0.994821		1.00416		0.997144		1.00291
	0.1818	0.998088		0.998174		1.00184		0.997558		1.00282
	0.18215	0.999761		0.998318		1.00122		1.00294		1.00485
	0.182488	1.0008		0.997012		1.00172		0.999888		1.00304
	0.182838	0.998182		0.997555		1.00008		0.995098		1.00152
	0.183187	0.998661		1.00067		1.00143		1.00035		1.0032
	0.183525	1.00273		0.996518		0.999352		1.00008		1.00451
	0.183875	1.00025		0.998374		1.00206		1.00257		1.00295
	0.184225	0.998561		0.995508		0.99864		1.0024		1.00386
	0.184575	0.998655		0.999745		1.00058		0.998114		1.00135
	0.184925	0.999784		0.99901		1.0031		1.00113		1.00334
	0.185275	1.00212		0.998085		0.998556		1.0022		1.00427
	0.185625	1.00238		0.997482		0.999035		1.00277		1.00217
	0.185975	0.99915		0.997959		0.999307		1.00451		1.00358
	0.186325	1.00039		0.996012		1.00039		0.996661		1.00496
	0.186675	0.999898		0.997594		1.00169		0.998286		1.00249
	0.187025	0.999168		1.0017		1.00271		0.99667		1.00542
	0.187375	0.996131		0.997602		1.00337		0.998757		1.0052
	0.187737	0.998857		0.99761		0.999967		0.995446		1.00415
	0.188087	1.00334		0.999764		1.001		0.996714		1.00385
	0.188438	0.99967		1.00003		1.00117		0.998471		1.00469
	0.1888	0.997013		0.997115		1.00177		0.999535		1.00291
	0.18915	1.00206		0.999334		1.00085		0.998453		1.00324
	0.189513	0.998203		0.998762		0.996312		1.00234		1.00338
	0.189863	0.999244		0.99971		1.00037		0.996981		1.00484
	0.190225	1.0019		0.996937		0.999037		0.998913		1.00558
	0.190588	1.00139		1.00143		1.00089		1.00292		1.00543
	0.190938	0.999461		0.998389		0.999875		0.999084		1.00439
	0.1913	0.99962		0.998665		0.997966		1.00096		1.00382
	0.191663	1.00148		0.999495		1.00077		1.00596		1.00287
	0.192025	0.999416		0.997063		1.0023		0.994885		1.00305
	0.192388	0.998339		0.998147		1.00005		0.998652		1.00676
	0.19275	0.998957		0.998544		0.998345		0.99616		1.0044
	0.193112	0.998736		0.999369		1.00089		1.00087		1.0079
	0.193475	0.998623		0.997491		1.00499		1.002		1.00394
	0.193837	1.00344		0.99819		1.00258		1.00125		1.00538
	0.1942	1.00034		1.00111		1.00215		1.00364		1.00402
	0.194562	1.00116		0.999774		1.00298		1.00126		1.00498
	0.194937	0.996626		0.996869		0.998482		0.998933		1.00271
	0.1953	0.998323		0.997499		1.00013		0.999689		1.00357
	0.195662	1.00145		0.998921		1.00045		0.9991		1.00097
	0.196038	1.0008		0.999863		1.00356		1.00444		1.0021
	0.1964	0.999136		1.00141		1.00526		0.998888		1.00368
	0.196775	0.999694		0.997557		1.0024		1.00368		1.00413
	0.197138	0.997172		1.00109		1.00244		1.00057		1.00605
	0.197513	0.99868		1.00078		1.00069		0.999844		1.00531
	0.197887	0.998507		0.998027		1.00304		1.00608		1.00582
	0.19825	1.00017		0.998399		0.999896		1.00006		1.00347
	0.198625	0.999652		0.998574		1.00277		1.0014		1.00307
	0.199	1.00023		0.99868		1.00323		1.00329		1.0009
	0.199375	1.0004		0.99953		0.998328		1.00176		1.00544
	0.19975	0.999524		0.996888		1.00024		1.00336		1.0049
	0.200125	1.0015		0.999258		1.00356		0.999972		1.00323
	0.2005	1.00048		0.999308		1.0009		0.997		1.00235
	0.200875	0.997315		1.00166		1.00322		1.00022		1.00503
	0.20125	0.999143		0.997387		1.00265		0.994096		1.00399
	0.201625	0.998702		0.997146		1.0013		1.00145		1.00619
	0.202	0.997309		0.998539		1.00264		0.997167		1.00515
	0.202387	0.998287		0.998345		1.0013		0.999725		1.00192
	0.202762	0.998028		0.998911		1.00173		1.00314		1.00636
	0.203138	0.999103		0.999297		1.00162		0.996027		1.0053
	0.203525	0.998691		0.999431		1.00148		0.999972		1.00543
	0.2039	1.00021		0.999349		1.0018		1.00172		1.00362
	0.204287	0.999342		0.999431		1.00004		1.0006		1.00394
	0.204663	0.999454		0.999475		1.00013		0.998725		1.00245
	0.20505	0.999244		0.99995		1.00055		0.996551		1.00395
	0.205437	0.997103		0.998833		0.998257		1.00065		1.0064
	0.205812	0.995858		0.999072		0.999782		0.998153		1.00341
	0.2062	0.99844		0.997697		1.00358		0.998849		1.00476
	0.206587	1.00058		0.999053		0.999761		0.997455		1.00336
	0.206975	1.00046		0.998833		1.00378		1.00438		1.00477
	0.207363	0.996989		0.999747		0.998736		0.995457		1.00854
	0.20775	1.00013		0.997554		1.00272		0.999638		1.00442
	0.208137	1.00087		1.00201		1.00293		0.999128		1.00437
	0.208525	1.00025		0.999954		0.998837		1.00049		1.00428
	0.208913	0.996818		0.998855		1.00005		0.999746		1.00592
	0.2093	0.996592		0.996881		1.00337		1.00267		1.00512
	0.2097	0.9979		0.997125		1.00023		0.995334		1.00484
	0.210087	0.999058		0.99672		1.00429		1.0019		1.00526
	0.210475	0.999965		0.999636		1.00129		1.00351		1.00405
	0.210875	0.998375		0.998767		1.00436		0.998002		1.0053
	0.211262	0.998131		0.998546		0.999602		1.00019		1.00444
	0.211663	0.999801		0.999555		1.0031		0.99843		1.00401
	0.212062	0.999004		0.995504		1.00119		1.00083		1.00561
	0.21245	1.00125		1.00044		1.00186		1.00244		1.00433
	0.21285	0.998203		0.998746		1.00335		0.9987		1.00479
	0.21325	0.99936		0.998019		1.00177		0.999254		1.00629
	0.213638	0.999613		0.999378		1.00582		0.996233		1.00627
	0.214037	0.999517		1.00026		1.00012		0.997933		1.0039
	0.214437	0.999392		0.998785		1.00163		0.999755		1.00557
	0.214838	1.00056		0.999425		1.00078		0.997226		1.00306
	0.215237	0.999577		0.999652		1.00026		0.993393		1.00423
	0.215638	0.997716		0.99829		1.00244		0.996661		1.00622
	0.216037	1.002		0.996208		1.00021		1.00177		1.00358
	0.21645	0.999345		0.997881		1.00031		0.998521		1.00532
	0.21685	0.998948		0.997664		1.00264		1.00082		1.00333
	0.21725	1.0006		0.997612		1.00035		0.994986		1.00559
	0.217662	0.998888		0.99714		1.00055		0.998801		1.00372
	0.218063	0.999652		0.998044		1.00249		0.997347		1.00531
	0.218462	1.00059		0.99991		1.00112		0.997542		1.00513
	0.218875	1.00082		0.995963		0.999902		0.997441		1.00428
	0.219287	1.00038		0.997059		1.00195		1.00309		1.00583
	0.219688	1.00053		0.996758		1.0038		0.999016		1.00551
	0.2201	1.00191		0.997798		1.00051		1.00124		1.00326
	0.220512	0.997824		0.996295		1.00282		1.00417		1.0061
	0.220913	0.999026		0.997251		1.00097		0.99835		1.00338
	0.221325	1.00099		0.997267		0.99947		0.996297		1.00351
	0.221738	1.00034		0.997763		1.00179		0.996846		1.00352
	0.22215	0.998223		0.997773		1.00158		0.999959		1.0049
	0.222563	1.00337		1.00163		1.00088		1.00632		1.00412
	0.222975	1.00002		0.999456		1.00042		0.997045		1.00472
	0.223387	0.997436		0.998263		1.00147		0.997583		1.00493
	0.223813	1.00034		0.99971		1.00008		1.00074		1.00304
	0.224225	0.999454		0.996043		0.99979		0.998965		1.00516
	0.224637	1.00006		0.999		1.00189		0.995357		1.0064
	0.225063	0.998971		1.00154		1.00376		0.995556		1.00348
	0.225475	0.997271		0.997234		1.00236		0.998162		1.00413
	0.225888	1.00046		0.999851		1.00259		0.993338		1.00609
	0.226313	0.998469		0.997338		1.00369		0.996064		1.0053
	0.226737	1.00121		0.996764		1.00094		1.00284		1.00488
	0.22715	0.999044		0.999361		1.0016		0.996659		1.00328
	0.227575	0.998371		0.998267		1.00311		1.0028		1.00607
	0.228	1.00003		1.0017		1.00039		0.995546		1.00531
	0.228425	1.00049		0.998339		1.00143		0.99889		1.00485
	0.228838	1.00052		0.997092		1.00229		0.998759		1.00569
	0.229263	0.998019		0.998575		1.00226		0.997476		1.00449
	0.229687	0.998731		0.997396		1.0042		0.997174		1.00523
	0.230112	0.998879		0.997218		1.0035		0.997599		1.00639
	0.23055	0.999925		0.997338		1.00183		0.997595		1.00497
	0.230975	0.999609		0.998188		1.00151		1.00146		1.00327
	0.2314	0.996487		0.999564		0.99913		0.994771		1.00459
	0.231825	1.00035		0.998686		0.999001		1.00541		1.00544
	0.232263	0.996585		1.00087		0.999655		0.995286		1.00628
	0.232688	1.00039		0.999999		1.00103		0.998343		1.00377
	0.233112	0.999586		0.997623		1.00124		0.996384		1.00467
	0.23355	0.998366		1.00064		1.00178		1.00454		1.00588
	0.233987	0.995439		0.997986		1.00035		0.998675		1.00683
	0.234413	0.998371		1.0014		1.00253		1.00069		1.00412
	0.23485	0.998433		0.998011		1.0045		0.99886		1.0042
	0.235288	0.997356		0.998093		1.00075		0.997409		1.00348
	0.235712	0.995578		0.997127		1.00108		0.996469		1.0046
	0.23615	1.00006		0.998341		1.00189		0.999808		1.0042
	0.236587	0.999616		0.996148		1.0004		1		1.00433
	0.237025	1.00127		0.998471		1.00078		1.00004		1.00449
	0.237463	0.998446		0.998098		1.00444		0.998302		1.00347
	0.2379	0.99964		0.996989		1.00048		0.993123		1.0044
	0.23835	1.00132		0.999522		1.00286		1.00073		1.00589
	0.238788	0.997318		0.999054		1.00344		0.997142		1.00383
	0.239225	0.997569		0.995892		1.00101		1.0004		1.00479
	0.239675	0.999078		0.999254		0.998421		0.995217		1.00498
	0.240112	0.998812		0.999006		1.00307		1.00387		1.00387
	0.24055	0.998708		0.999727		1.00254		0.997734		1.00555
	0.241	0.999047		0.998052		1.00085		1.00192		1.00437
	0.24145	0.997757		0.999118		1.00512		0.992317		1.00284
	0.241887	1.00117		0.999241		1.00469		1.00056		1.00497
	0.242337	0.99945		0.998597		1.00329		1.00224		1.00367
	0.242787	0.999524		0.99931		1.00267		1.001		1.00565
	0.243237	1.00113		0.998327		0.998965		0.999824		1.00273
	0.243675	0.998299		0.998866		1.00198		1.00265		1.00556
	0.244125	0.999006		0.998098		1.00068		1.00589		1.00291
	0.244575	0.999266		1.00027		1.00278		0.997961		1.00355
	0.245037	0.997206		0.998422		1.00184		1.00303		1.00442
	0.245487	1.00088		0.998717		1.00136		0.998274		1.00211
	0.245937	0.999504		1.00098		1.00308		1.0001		1.00226
	0.246387	0.996424		0.999508		1.00185		0.997853		1.00456
	0.246837	0.997385		0.997082		1.00364		0.998801		1.00469
	0.2473	0.996373		1.0002		0.999919		0.997904		1.00378
	0.24775	0.998025		0.99843		1.00248		0.997968		1.00506
	0.248213	1.00076		0.998081		1.00461		0.99397		1.0037
	0.248663	0.999053		0.996429		0.999906		0.995576		1.00361
	0.249125	0.998812		0.994525		1.00154		1.00114		1.00519
	0.249588	1.00032		1.00091		1.00187		1.00031		1.00474
	0.25005	0.997495		0.997472		1.00071		0.998705		1.00699
	0.2505	0.99654		0.999279		1.00402		1.00181		1.0038
	0.250962	0.99767		0.998217		1.00259		0.9997		1.00582
	0.251425	1.00032		0.99702		1.00335		1.00317		1.00458
	0.251888	0.999618		0.997726		1.00548		1.00017		1.00624
	0.25235	0.998632		0.99848		1.00232		0.995839		1.00433
	0.252813	1.00023		0.999138		1.00225		0.997656		1.00051
	0.253287	0.999929		0.996912		1.00152		0.997618		1.0017
	0.25375	0.996156		0.999737		1.0034		0.999972		1.00504
	0.254212	1.00233		0.999855		1.00129		1.00008		1.00465
	0.254687	1.00001		1		1.0013		0.997874		1.00621
	0.25515	0.997757		1.00136		1.00073		0.997489		1.00584
	0.255625	0.998915		1.00098		1.00291		0.998089		1.00292
	0.256088	0.998933		1.00016		1.00458		1.00093		1.00429
	0.256563	0.999062		1.00006		1.00146		0.999979		1.00224
	0.257037	0.997147		0.999489		1.00274		0.995425		1.0047
	0.2575	0.998559		0.998638		1.00334		0.999153		1.00254
	0.257975	0.999418		0.995894		1.00224		0.999068		1.00455
	0.25845	0.999887		0.997433		1.0045		0.997899		1.00591
	0.258925	0.999325		0.994548		0.999754		0.998052		1.00561
	0.2594	0.998904		0.999716		1.00426		0.995622		1.00373
	0.259875	1.00118		0.997703		1.00202		1.00005		1.00477
	0.260363	0.998988		1.00069		1.00353		0.993153		1.00741
	0.260837	1.00035		0.998808		1.0001		1.00076		1.00521
	0.261313	0.999652		0.997567		1.00277		0.995537		1.00565
	0.261788	0.998147		0.9981		1.0025		0.997595		1.0058
	0.262275	0.998229		0.997982		0.999328		0.994677		1.00344
	0.26275	0.998706		0.99537		1.00108		0.992864		1.00632
	0.263238	0.998552		0.995764		1.00025		1.00026		1.00249
	0.263725	1.00025		0.997668		0.998103		1.00094		1.0049
	0.2642	0.999105		1.00077		1.00103		0.996695		1.00711
	0.264688	0.996093		1.00077		1.00284		0.994734		1.00545
	0.265175	0.999569		0.999126		0.999803		1.00049		1.00328
	0.265662	0.998807		0.998917		1.00159		0.998576		1.00528
	0.26615	0.998561		0.997573		1.00352		1.00313		1.00574
	0.266638	0.996012		0.99723		1.00111		0.996363		1.00188
	0.267125	0.998657		0.998636		1.00066		0.99978		1.00727
	0.267612	0.998785		1.00005		1.00299		0.993988		1.0042
	0.2681	0.999009		0.999425		1.00151		0.997807		1.00349
	0.2686	0.999159		0.998506		1.00238		0.995489		1.00485
	0.269087	0.997002		1.00022		1.001		0.998753		1.00585
	0.269575	0.999515		0.996939		1.00278		0.997187		1.00371
	0.270075	0.997763		1.00122		1.00182		1.00088		1.00568
	0.270562	0.998886		1.00199		1.00152		1.00098		1.00429
	0.271062	0.997521		0.999861		1.00409		0.995789		1.0073
	0.271562	0.999291		1.00052		1.00368		0.995645		1.0057
	0.27205	0.99889		0.995771		1.00114		0.997064		1.00523
	0.27255	1.00176		1.00201		1.00362		0.99729		1.00463
	0.27305	0.997157		0.997325		1.00228		1.00101		1.00383
	0.27355	0.998339		0.999553		1.001		0.998041		1.00574
	0.27405	0.998514		0.997427		0.999746		0.993286		1.0033
	0.27455	0.999902		0.998453		1.00113		0.997476		1.00437
	0.27505	1.00121		0.996838		1.00038		0.997146		1.0005
	0.275562	0.998863		0.99492		0.999946		1.00171		1.00551
	0.276062	0.998108		0.999091		1.00236		0.994604		1.00547
	0.276563	0.998269		0.998944		1.00208		1.00174		1.00137
	0.277075	0.999038		0.99889		0.99952		1.00076		1.00616
	0.277575	0.99697		0.998378		1.00206		0.999242		1.00421
	0.278087	0.997573		0.998702		1.00478		1.00002		1.00331
	0.2786	0.997907		0.998339		1.00416		0.99889		1.00612
	0.2791	0.997018		0.999877		1.00274		1.00037		1.00399
	0.279613	0.999782		0.997393		1.00479		1.00387		1.00202
	0.280125	1.00041		0.999212		1.00406		1.00071		1.00422
	0.280638	0.998397		0.999952		1.00534		0.997732		1.00632
	0.28115	0.996628		0.999824		0.998953		0.991452		1.00496
	0.281662	0.999609		0.999725		1.00384		0.994933		1.00497
	0.282175	0.997228		0.997509		1.00115		0.998924		1.00196
	0.282687	0.997981		0.999801		1.00354		0.997567		1.00467
	0.283213	0.996865		0.997016		1.00006		0.995533		1.00554
	0.283725	1.00015		0.997846		0.999041		0.998814		1.00469
	0.284238	0.999062		0.999283		1.00441		0.999027		1.00524
	0.284763	0.999186		0.997581		1.0029		0.998654		1.00185
	0.285287	0.998874		1.00134		1.00364		0.995105		1.00656
	0.2858	0.996377		0.997699		0.999282		0.998876		1.0067
	0.286325	0.999054		0.999904		1.00456		1.00108		1.0033
	0.28685	0.999054		0.997895		1.00286		0.996734		1.00531
	0.287362	0.999446		0.999405		1.00239		0.998936		1.00612
	0.287888	0.998117		1.00073		1.00375		0.991938		1.00398
	0.288413	1.00084		0.998711		1.00308		1.00135		1.00621
	0.288938	0.997006		0.998998		1.00035		1.00264		1.00514
	0.289475	0.997304		0.999533		1.00403		0.999361		1.00253
	0.29	0.999981		1.00021		1.00492		1.0045		1.00564
	0.290525	0.998104		0.999293		1.00019		1.00113		1.0044
	0.29105	0.99811		1.00041		1.00126		1.00454		1.00474
	0.291588	1.00012		0.99664		1.0043		0.999917		1.00437
	0.292112	0.998724		0.997088		1.00086		0.998098		1.00303
	0.29265	0.996527		0.998546		0.999735		0.996125		1.00644
	0.293187	0.99721		0.995967		1.00534		0.994762		1.0056
	0.293712	0.996903		0.997813		1.00007		0.998597		1.0061
	0.29425	0.997074		0.997693		1.00173		1.00165		1.00352
	0.294787	0.999607		0.998835		0.997451		0.996059		1.00667
	0.295325	0.999333		0.997422		1.001		0.996929		1.00416
	0.295862	1.00235		1.00025		1.00456		0.995725		1.00586
	0.2964	0.999329		0.998977		1.0028		0.999096		1.00207
	0.296937	0.998859		0.999559		1.00139		0.999515		1.0065
	0.297475	0.998744		0.995618		1.00504		1.00384		1.00483
	0.298025	0.997262		0.997078		0.99921		0.996222		1.00531
	0.298562	0.997669		0.999264		1.00241		0.997936		1.00418
	0.2991	1.00175		0.996398		1.00165		0.997521		1.00489
	0.29965	0.998455		0.997195		1.00605		0.997817		1.0048
	0.3002	0.999483		1.00017		1.00532		1.00161		1.00585
	0.300738	0.998505		0.999473		1.00249		1.00237		1.00588
	0.301288	0.999372		0.995025		1.00127		0.999993		1.00478
	0.301838	0.998682		0.997883		1.00038		0.995089		1.00453
	0.302388	0.999087		1.00152		1.00327		0.998654		1.00584
	0.302938	0.996514		1.00047		1.00209		0.996631		1.00414
	0.303488	1.00096		0.999031		1.00265		0.995977		1.0051
	0.304038	0.994798		1.00036		1.00467		0.997956		1.00394
	0.304588	0.997981		0.997701		1.00117		0.999757		1.0048
	0.305137	0.999324		0.99959		1.0046		0.996661		1.00361
	0.3057	0.999835		0.997895		1.00085		0.996814		1.00523
	0.30625	0.997553		0.997476		1.0037		0.998556		1.00244
	0.306812	0.998194		0.999347		1.00199		0.99486		1.00382
	0.307362	0.999257		1.00014		1.00295		1.0001		1.00675
	0.307925	0.997472		1.0004		1.00145		0.998393		1.00473
	0.308488	0.998684		1.00021		0.999413		1.002		1.00174
	0.309038	0.997557		0.997666		1.0016		0.999229		1.00635
	0.3096	0.997548		0.99927		1.00226		0.991441		1.00422
	0.310163	0.999156		1.00177		1.00151		0.998126		1.00453
	0.310725	0.998744		1.00047		1.00313		0.995693		1.0042
	0.311287	0.999192		0.999665		0.998351		0.999533		1.00678
	0.311862	0.998493		1.00205		1.00293		0.997725		1.00408
	0.312425	1.00041		1.00022		1.00187		1.00293		1.00634
	0.312988	0.997972		1.00049		1.00273		1.00173		1.00249
	0.313563	0.998068		0.99774		1.00476		0.99827		1.00453
	0.314125	0.998715		0.99901		1.00289		0.996446		1.00581
	0.3147	1.00059		1.00048		1.00015		1.00056		1.00249
	0.315262	0.998642		0.997895		1.00246		1.00371		1.00494
	0.315838	1.00016		0.999803		1.00257		0.996974		1.00587
	0.316413	0.998984		0.998546		0.999778		1.00389		1.00375
	0.316988	0.997253		0.999914		1.0034		0.996032		1.00291
	0.317562	0.999027		1.00058		1.00074		1.00178		1.00484
	0.318137	0.99625		0.998484		1.0055		0.991997		1.00718
	0.318713	0.999808		0.99704		1.0019		1.00006		1.00296
	0.319288	0.996558		1.00081		1.00102		0.999771		1.00408
	0.319863	0.996534		0.995828		1.00397		0.998528		1.00418
	0.32045	0.999053		1.00033		1.00328		0.999032		1.00695
	0.321025	0.998798		0.997505		1.00111		0.997391		1.00582
	0.321613	0.995298		0.997957		1.00492		0.995167		1.00586
	0.322188	1.00085		0.994819		0.998892		0.994517		1.00509
	0.322775	0.998241		1.00047		0.997864		0.997263		1.00695
	0.323362	0.999407		0.997873		0.999668		0.999931		1.00307
	0.323938	0.999242		0.998298		1.00418		0.999812		1.00476
	0.324525	0.998933		0.998071		1.00148		1.00053		1.00645
	0.325112	0.997362		0.99755		1.00132		0.993853		1.00445
	0.3257	0.997461		0.998961		1.00214		0.997057		1.00517
	0.3263	0.996648		1.00089		1.00207		0.997183		1.00601
	0.326887	0.996805		1.00072		1.00269		0.997338		1.00543
	0.327475	0.999439		1.00274		1.00154		1.00264		1.00507
	0.328063	0.997645		0.999281		1.00465		1.00195		1.0061
	0.328663	0.996594		0.999803		1.00125		0.997103		1.00504
	0.32925	0.994597		0.997449		1.00239		0.997537		1.00565
	0.32985	0.998028		0.999173		1.00291		1.00087		1.00328
	0.33045	0.999815		0.999987		1.00266		1.00076		1.00418
	0.33105	0.998971		0.997965		1.00118		0.997773		1.00501
	0.33165	0.998447		0.99842		1.00342		0.998222		1.00479
	0.332238	1.00055		0.999411		1.00566		0.994686		1.00573
	0.33285	0.99868		0.996853		0.998925		1.00022		1.00708
	0.33345	0.996827		0.997889		1.00431		1.00073		1.0029
	0.33405	0.999457		1.00007		1.00285		0.996775		1.00366
	0.33465	0.998984		1.00066		1.00393		0.994821		1.00313
	0.335263	1.00261		0.998486		1.00089		0.997968		1.00497
	0.335862	1.0014		0.997468		1.00351		0.99891		1.00439
	0.336475	0.99835		1.00029		1.00383		0.999348		1.00248
	0.337075	0.998518		0.99925		0.999923		0.995469		1.00107
	0.337687	0.997822		0.997577		1.00334		1.00328		1.01002
	0.3383	0.995683		1.00099		1.00126		0.999467		1.00476
	0.3389	1.00055		0.998731		1.00373		1.00271		1.00391
	0.339512	0.996017		1.00092		1.00426		1.0003		1.00596
	0.340125	0.999071		0.999737		1.00078		1.0038		1.00523
	0.34075	1.00063		1.00028		1.00015		0.996421		1.00413
	0.341363	0.998274		0.997443		1.00268		0.995075		1.00491
	0.341975	0.998787		0.99919		1.0024		1.00178		1.00679
	0.342588	0.998115		1.00215		1.00114		1.00025		1.00297
	0.343212	0.998552		0.997726		1.00385		0.996778		1.00592
	0.343825	1.00008		0.999722		1.00021		1.0032		1.00479
	0.34445	0.999674		1.00019		0.998712		0.998258		1.0047
	0.345075	1.00018		0.999299		1.00354		0.995668		1.00426
	0.3457	0.997401		0.999188		1.00264		0.99573		1.00695
	0.346312	0.99732		1.00141		1.00164		0.996984		1.00535
	0.346938	0.996899		1.00003		1.00262		0.997423		1.00286
	0.347562	0.995629		1.00014		1.0007		0.992567		1.00646
	0.3482	0.999212		0.997937		1.00592		0.999263		1.0033
	0.348825	0.999257		0.999357		0.999866		0.996343		1.00331
	0.34945	0.995501		1.00042		1.00344		0.999286		1.00337
	0.350087	0.999689		1.00096		1.00247		0.999059		1.00406
	0.350713	0.99674		0.99562		1.0007		1.00135		1.00524
	0.35135	0.998861		1.00001		1.00205		0.99986		1.0023
	0.351975	0.997533		0.998895		1.00054		1.00151		1.00628
	0.352612	0.99726		1.0015		1.00071		0.997382		1.00513
	0.35325	0.997203		0.998312		1.00186		0.998764		1.00604
	0.353887	1.00068		0.996718		1.00547		0.999036		1.00398
	0.354525	0.999712		0.996811		1.00056		0.99618		1.00527
	0.355163	0.997781		0.998548		1.00181		1.00265		1.00575
	0.3558	1.00027		0.999161		1.00128		0.996547		1.00557
	0.356438	0.997802		1.00029		1.00459		0.998382		1.00621
	0.357075	1.00048		1.00122		1.00015		1.00004		1.00481
	0.357725	0.997535		1.00107		1.00097		0.994185		1.0025
	0.358362	0.998594		0.998081		1.00136		0.993308		1.00448
	0.359013	0.999748		0.997903		1.00297		0.997846		1.00473
	0.359663	0.996619		1.0002		1.00224		0.995482		1.00485
	0.360312	1.00187		0.99811		1.002		1.00207		1.0085
	0.36095	0.998294		0.9978		1.00134		0.993139		1.0045
	0.3616	0.998686		0.996801		1.00297		0.998457		1.00472
	0.36225	1.00016		0.999838		1.00206		0.995622		1.00705
	0.362913	0.99695		0.999479		1.00109		0.999631		1.00508
	0.363562	0.998088		0.99799		1.0026		1.00059		1.00875
	0.364213	0.998558		1.00048		1.00703		0.994034		1.00329
	0.364863	0.996072		0.99933		1.00201		1.0027		1.00293
	0.365525	0.999298		1.00241		1.00547		0.997434		1.00342
	0.366188	0.999777		0.998075		1.00162		1.0039		1.00459
	0.366838	0.999268		0.999937		1.00128		0.995537		1.00746
	0.3675	0.998801		0.999281		1.00205		0.996224		1.00464
	0.368163	0.997987		0.999095		0.999873		0.997215		1.00417
	0.368825	0.999049		0.998319		1.00105		0.997164		1.00446
	0.369487	0.997273		0.998411		1.00229		0.994954		1.00571
	0.37015	0.998133		0.997538		1.00207		0.995611		1.00438
	0.370813	0.996243		0.996343		1.00028		0.997446		1.00512
	0.371475	0.996424		1.0013		1.00352		0.996768		1.00307
	0.37215	0.99754		0.999378		1.00441		0.995421		1.00483
	0.372813	0.997779		0.998804		1.00188		0.994258		1.00046
	0.373488	0.997618		1.00009		1.00196		0.999444		1.00666
	0.374162	0.996668		1.00076		0.997428		0.997382		1.00593
	0.374825	0.996301		0.996128		1.00194		0.996974		1.00436
	0.3755	0.995822		0.999411		1.00603		1.00071		1.00319
	0.376175	0.998601		1.00059		1.00367		0.991098		1.00617
	0.37685	0.996585		1.00137		0.999153		1.00133		1.00554
	0.377525	0.998084		1.00036		1.00487		0.994624		1.00656
	0.378213	0.999586		1.00025		1.00046		0.998206		1.0051
	0.378888	0.997692		0.999246		1.00255		0.995386		1.00551
	0.379562	0.997054		0.999396		1.00316		0.995032		1.00524
	0.38025	0.999548		1.00107		1.00367		1.00435		1.00562
	0.380925	0.995716		0.996929		1.003		0.999352		1.00403
	0.381613	0.99495		1.00056		1.00158		1.00393		1.00525
	0.3823	0.997685		0.998351		1.00049		1.0016		1.00462
	0.382987	1.00022		0.997866		1.00402		0.999064		1.00273
	0.383675	0.999295		0.998451		1.00393		0.999254		1.0053
	0.384362	0.99769		1.00137		1.00412		0.996116		1.0051
	0.38505	0.996948		0.997526		1.00314		0.999629		1.00785
	0.385738	0.998919		0.999204		1.0029		0.996995		1.00268
	0.386425	0.997297		0.997963		1.00492		0.997707		1.00019
	0.387125	0.998939		0.99798		1.00033		0.994981		1.00368
	0.387812	0.997493		0.999625		1.00161		0.999025		1.00463
	0.388512	0.996646		0.998238		1.00163		0.995681		1.00349
	0.389212	0.999535		0.997253		1.0032		0.995885		1.00649
	0.389912	0.996474		0.999429		1.00094		0.994267		1.00607
	0.3906	0.99758		0.998166		1.00464		0.996148		1.00728
	0.3913	0.996332		1.00013		0.999674		0.996123		1.00672
	0.392013	0.99835		0.997257		1.00303		0.99467		1.00631
	0.392713	0.997049		0.996826		1.00085		1.0027		1.00757
	0.393413	0.996471		1.00106		1.00221		0.998714		1.00505
	0.394112	0.996642		0.999444		1.00182		1.00165		1.00538
	0.394825	0.999157		0.999285		1.0013		0.999428		1.00542
	0.395525	0.998135		1.00217		1.00389		0.998368		1.00766
	0.396237	0.9999		0.999576		1.00066		0.995714		1.00826
	0.39695	0.996836		1.00187		1.00372		1.00013		1.00418
	0.397662	0.997824		0.999526		1.00098		0.99635		1.00769
	0.398375	0.996265		0.999716		1.00313		0.995611		1.00557
	0.399087	0.997954		0.998752		0.998594		0.996336		1.00713
	0.3998	0.99794		0.998597		1.00267		1.00052		1.00716
	0.400512	0.998126		0.999012		1.00188		1.0014		1.00409
	0.401237	0.997553		0.999054		1.00241		1.00155		1.00653
	0.40195	0.997598		0.999454		1.00175		0.998213		1.00548
	0.402675	0.997732		0.999192		1.00066		1.00234		1.00763
	0.403387	0.997857		0.999285		1.00504		0.998931		1.00335
	0.404112	0.996749		0.998277		1.00407		0.996357		1.00314
	0.404837	0.998765		1.00189		1.00282		0.999917		1.00316
	0.405562	0.996301		0.998288		1.00135		0.998361		1.00581
	0.406287	0.99741		0.995684		1.00124		1.0001		1.00705
	0.407012	0.996702		0.996906		1.00259		0.997174		1.00355
	0.407737	0.99723		1.00137		1.00443		0.994668		1.00608
	0.408475	0.99782		0.997228		1.00066		0.997993		1.00493
	0.4092	0.997952		0.998098		0.999849		1.00248		1.00729
	0.409925	0.996787		1.00239		1.00119		1.00143		1.00513
	0.410663	0.996572		0.996848		0.999925		0.998748		1.00426
	0.4114	0.998035		0.997796		1.00205		0.998748		1.00585
	0.412138	0.997298		0.998698		1.00025		0.993958		1.00427
	0.412875	0.995727		0.997528		1.00202		0.999705		1.00386
	0.413613	0.995878		0.997327		1.00455		0.99819		1.00369
	0.41435	0.994608		0.998306		0.999141		1.00179		1.0052
	0.415087	0.997362		0.999933		1.00075		1.00009		1.00589
	0.415825	0.996572		0.998424		0.998592		0.995977		1.00528
	0.416575	0.997156		1.00053		1.0038		0.998082		1.00563
	0.417313	0.998187		0.998851		1.00398		1.00324		1.00436
	0.418063	0.997291		1.00194		1.00133		0.996498		1.00474
	0.418813	0.995654		1.00125		1.0016		0.997098		1.00376
	0.419562	0.997943		1.00087		1.00334		0.997526		1.00564
	0.420312	0.997582		0.996619		1.00182		0.995244		1.00454
	0.421062	0.995981		0.999359		1.00504		0.998785		1.00661
	0.421813	0.997362		0.999869		1.00132		0.998105		1.00449
	0.422563	0.997864		0.99773		1.00034		0.994377		1.00451
	0.423312	0.9976		0.998515		0.999778		0.994089		1.00487
	0.424075	0.99739		0.997833		1.00056		0.998281		1.00765
	0.424825	0.998446		0.998486		1.00301		0.997121		1.00387
	0.425588	0.998008		0.998048		1.00056		0.995002		1.00356
	0.42635	0.996867		1.00039		0.999316		0.995373		1.00754
	0.427112	0.996995		0.998296		0.999408		1.00271		1.00642
	0.427875	0.998511		0.998816		0.99813		0.994961		1.00537
	0.428638	1.00001		0.999146		1.00609		0.999732		1.00393
	0.4294	0.996023		0.999857		1.00082		0.997732		1.00436
	0.430162	0.996811		1.00133		1.00257		1.00167		1.00428
	0.430937	0.998144		0.998665		1.00292		0.997295		1.00712
	0.4317	0.997596		0.997121		1.00268		1.00168		1.00469
	0.432475	0.997569		0.99867		1.00367		1.00267		1.00682
	0.43325	0.99861		1.00173		1.00185		1.00241		1.0056
	0.434013	0.999192		0.995998		1.00347		1.00184		1.00638
	0.434788	0.998261		1.0009		1.00178		0.99873		1.00591
	0.435562	0.997465		0.995651		1.00376		0.997629		1.00569
	0.436338	0.998834		0.99944		1.00193		0.998206		1.00489
	0.437125	0.995987		0.997319		1.00343		0.999883		1.00504
	0.4379	1.00047		0.995124		1.00016		0.995636		1.00584
	0.438688	0.998805		0.997796		1.0023		0.995654		1.00421
	0.439463	0.997219		0.995263		1.00247		1.00023		1.00451
	0.44025	0.999692		1.0024		1.00192		0.991269		1.0068
	0.441038	0.996834		0.997261		1.00231		0.997734		1.00437
	0.441812	0.997271		0.998624		1.00338		0.999556		1.00233
	0.4426	0.997726		0.997586		1.00564		0.998345		1.00413
	0.443388	0.996493		0.998096		1.0007		1.00278		1.00945
	0.444187	0.995284		1.00018		1.00224		0.995244		1.00328
	0.444975	0.998191		0.996991		1.00423		1.00243		1.0058
	0.445762	0.994997		1.00209		1.00357		1.00434		1.0061
	0.446562	0.996711		1.00224		1.00348		0.997913		1.00585
	0.447363	0.999324		0.999134		0.998717		1.00476		1.00435
	0.44815	0.997286		0.999632		1.00348		0.996846		1.00596
	0.44895	0.999526		0.998552		1.00235		0.994853		1.0051
	0.44975	0.99835		1.00065		1.00547		0.996512		1.00219
	0.45055	0.996989		0.998525		1.00164		0.999684		1.00363
	0.45135	0.999044		0.998529		1.00499		0.995732		1.00565
	0.452163	0.996854		0.995762		1.00601		1.00569		1.00592
	0.452962	0.99784		0.999239		1.00293		1.0013		1.00628
	0.453775	0.998923		1.00114		1.00243		0.995489		1.00621
	0.454575	0.997353		1.00016		0.999383		0.999531		1.00151
	0.455388	0.998803		0.997928		1.00219		1.00239		1.00834
	0.4562	0.997215		1.00182		1.00423		0.996178		1.00546
	0.457013	0.998633		0.99819		1.00551		0.998194		1.00398
	0.457825	0.996552		0.997457		1.00316		0.998329		1.00453
	0.458638	0.996984		1.00009		1.00353		0.995034		1.00241
	0.45945	0.998438		0.99951		1.00235		0.997368		1.00307
	0.460275	0.99962		1.00058		1.00157		0.998089		1.00446
	0.461087	0.996709		1.00152		1.0022		0.995846		1.0058
	0.461913	0.996209		0.997635		1.00198		1.00457		1.00605
	0.462725	0.995564		0.997862		1.00206		0.996958		1.00569
	0.46355	0.99549		0.998591		1.00254		0.995871		1.00417
	0.464375	0.997085		0.997193		1.0016		1.00091		1.00662
	0.4652	0.997109		0.996437		1.002		0.994196		1.00606
	0.466025	0.99607		0.99774		1.00338		0.999835		1.00335
	0.466862	0.995026		0.99774		1.00239		0.992924		1.00485
	0.467687	0.997927		0.996788		0.998584		1.00232		1.00762
	0.468525	0.99633		0.999832		0.999767		0.998265		1.00592
	0.46935	0.996742		0.997699		1.00165		0.99665		1.00532
	0.470187	0.996668		1.00116		1.00248		0.99424		1.00522
	0.471025	0.997492		0.997571		1.00115		0.998709		1.00637
	0.471862	0.998198		0.997577		1.00218		0.994638		1.00739
	0.4727	0.99891		0.998694		1.00286		0.997915		1.00606
	0.473538	0.997154		1.00045		1.0007		0.994247		1.00419
	0.474387	0.994334		0.997179		0.99989		1.00141		1.00762
	0.475225	0.99811		1.0013		1.00366		0.99921		1.00559
	0.476063	0.999436		0.999966		1.00023		0.998075		1.00367
	0.476912	0.997757		0.997449		1.00258		0.996652		1.00724
	0.477762	0.997468		0.999902		1.00401		0.995897		1.00621
	0.478613	0.994839		1.00147		1.0017		0.999295		1.00207
	0.479463	0.996639		0.996821		1.00226		0.996393		1.00702
	0.480312	0.997172		0.997643		1.00009		0.994622		1.00926
	0.481162	0.995045		0.996718		1.0026		0.998553		1.00252
	0.482025	0.997755		1.00073		1.00283		0.99735		1.00908
	0.482875	0.995472		0.997612		1.00226		1.00263		1.00463
	0.483737	0.996343		1.00114		1.00177		0.996521		1.00537
	0.484587	0.995634		0.998484		1.0016		1.00262		1.00438
	0.48545	0.997347		1.00084		1.00013		0.997865		1.00628
	0.486313	0.996263		0.998608		1.00403		0.996187		1.00819
	0.487175	0.994747		0.999318		1.00268		1.00023		1.00589
	0.488037	0.996621		0.996945		1.00033		1.00104		1.00334
	0.488912	0.996742		0.999696		1.00194		0.997647		1.00465
	0.489775	0.996099		1.00097		1.00321		0.996171		1.00476
	0.49065	0.995248		0.999006		0.997909		0.998984		1.00618
	0.491513	0.999228		0.999085		1.00408		1.00083		1.00762
	0.492388	0.997871		1.00037		1.00088		0.999803		1.00198
	0.493262	0.999392		0.997583		1.00169		1.00284		1.00357
	0.494137	0.99827		0.998816		0.999069		0.999222		1.00662
	0.495012	0.997024		0.99926		1.00105		1.00046		1.00393
	0.495887	0.999822		0.999285		1.00075		0.999286		1.00587
	0.496775	0.997492		0.998201		1.00247		0.996519		1.00834
	0.49765	0.997764		0.999584		0.999206		1.00088		1.00674
	0.498538	0.99668		0.999394		0.999508		0.997123		1.00759
	0.499413	0.996503		0.999756		1.00372		0.997988		1.00631
	0.5003	0.996762		0.997854		1.00204		0.99856		1.0044
	0.501188	0.996664		0.996279		1.00137		0.996457		1.0053
	0.502075	0.994673		0.999118		1.00143		0.999631		1.00603
	0.502963	0.996366		0.998149		0.998461		0.998309		1.00581
	0.503863	0.996353		0.996384		1.00302		0.996844		1.00534
	0.50475	0.995705		0.995649		0.999035		0.997434		1.00491
	0.50565	0.999839		0.999675		1.0024		0.996235		1.006
	0.50655	0.993889		0.996999		0.997651		0.997787		1.00245
	0.507438	0.996935		0.997183		1.00035		0.997382		1.00453
	0.508337	0.997157		0.999101		1.00137		0.999213		1.00445
	0.509238	0.997062		0.997332		1.0047		0.994379		1.00476
	0.51015	0.997082		0.998021		1.00277		0.995791		1.00395
	0.51105	0.998435		1.00074		1.00345		1.00227		1.00817
	0.51195	0.996698		0.997387		1.00101		0.995535		1.00784
	0.512863	0.99896		0.996501		1.00084		0.99994		1.00615
	0.513762	0.994471		1.00121		0.999767		0.995517		1.00344
	0.514675	0.996876		0.998554		1.00008		0.998826		1.00191
	0.515588	0.997074		1.00074		1.0031		0.998727		1.00546
	0.5165	0.998514		0.996202		1.00023		0.999661		1.00523
	0.517412	0.998406		1.00109		0.9999		0.999348		1.00424
	0.518337	0.997887		0.998948		1.00072		0.998393		1.00684
	0.51925	0.997775		0.998705		1.00406		0.997343		1.00461
	0.520175	0.996225		0.996689		1.00476		0.996146		1.00507
	0.521088	0.995311		0.999053		1.00205		0.998235		1.00526
	0.522012	0.998115		1.00141		1.00034		1.00167		1.0058
	0.522937	0.99523		0.998725		1.00512		0.998279		1.00225
	0.523862	0.992832		0.997672		1.00289		0.996469		1.00542
	0.524787	0.997307		0.999712		1.00438		1.00023		1.00461
	0.525725	0.995815		0.997837		1.00439		0.997011		1.00576
	0.52665	0.99482		0.998397		1.00268		1.00067		1.00416
	0.527587	0.995893		0.999287		0.999499		0.996437		1.00448
	0.528512	0.997759		1.00038		1.00232		0.99648		1.0029
	0.52945	0.996834		0.999295		1.0049		0.994018		1.00606
	0.530388	0.995858		0.998259		1.0011		0.998432		1.00249
	0.531325	0.997651		1.0011		1.00178		0.999057		1.00509
	0.532263	0.995401		1.00093		1.00088		1.00067		1.00424
	0.533212	0.995674		0.999716		1.00381		0.998908		1.00136
	0.53415	0.995876		0.997259		1.00303		0.994482		1.00212
	0.5351	0.998317		0.997199		1.00239		0.998171		1.00617
	0.536038	0.99629		0.99971		1.00205		1.00171		1.00405
	0.536987	0.997266		0.999177		1.00167		0.998169		1.00538
	0.537938	0.998299		0.996534		1.00562		0.998588		1.00487
	0.538888	0.995887		1.00069		1.00197		0.995764		1.00655
	0.53985	0.999497		1.00002		1.00005		1.00231		1.005
	0.5408	0.994877		0.997168		1.00067		0.998622		1.00508
	0.54175	0.99295		0.998021		1.00129		0.994526		1.0056
	0.542713	0.997416		0.994495		1.00145		0.99408		1.00355
	0.543675	0.993472		0.99831		1.004		0.998045		1.00557
	0.544638	0.996644		0.996353		1.00396		0.999265		1.00519
	0.5456	0.99756		0.999694		1.00053		1.00404		1.00508
	0.546562	0.993862		0.995744		1.00382		0.998492		1.00683
	0.547525	0.995916		0.999365		1.0002		0.991974		1.00603
	0.548487	0.997436		0.998027		1.00327		0.99781		1.00602
	0.549462	0.998095		0.99658		1.00157		0.995796		1.00554
	0.550438	0.993076		0.999206		1.0012		0.994814		1.00532
	0.5514	0.997822		1.00107		1.0016		0.999148		1.00252
	0.552375	0.99547		1.00012		1.00457		0.99559		1.00404
	0.55335	0.997367		0.999504		1.0027		0.997766		1.00567
	0.554338	0.995278		0.998543		1.00159		0.995457		1.00618
	0.555313	0.995609		0.998548		1.00424		0.997082		1.00515
	0.556288	0.996205		0.997683		1.00151		0.996489		1.00388
	0.557275	0.996169		1.00115		1.00216		1.00122		1.00513
	0.558263	0.996836		0.997127		1.00296		0.997814		1.00671
	0.55925	0.995972		0.999797		1.00086		1.00303		1.00656
	0.560238	0.998212		0.998847		1.00012		1.00283		1.00473
	0.561225	0.995376		0.996305		1.00122		0.99743		1.00539
	0.562213	0.997564		0.996857		1.00394		0.998302		1.00475
	0.5632	0.99756		0.998		1.00086		0.997258		1.00376
	0.5642	0.994597		0.998215		1.00154		0.997666		1.00761
	0.5652	0.995018		0.998818		1.00239		0.998261		1.00396
	0.5662	0.996962		0.998065		1.00191		0.994082		1.0051
	0.567187	0.994229		0.997891		1.0014		0.998803		1.00662
	0.5682	0.996162		0.997608		0.997666		0.997519		1.0048
	0.5692	0.995132		0.998692		1.0039		0.994787		1.00501
	0.5702	0.995291		0.995994		1.00474		0.997924		1.00498
	0.571212	0.996156		0.998926		1.00009		0.997615		1.0075
	0.572213	0.997533		0.999599		1.00096		0.997064		1.00509
	0.573225	0.996502		0.998744		1.00042		0.996759		1.00509
	0.574238	0.996834		0.998798		1.00335		0.998997		1.00537
	0.57525	0.99644		0.999948		1.00056		0.998164		1.0056
	0.576262	0.99782		0.997218		0.999967		0.995105		1.00468
	0.577287	0.996811		1.00274		1.00071		0.995764		1.00302
	0.5783	0.997289		0.997377		1.00197		0.996009		1.00671
	0.579325	0.995024		0.998861		1.00325		0.996501		1.00532
	0.580338	0.995893		0.996454		1.0023		0.996013		1.00758
	0.581362	0.994357		0.999875		1.00431		0.992114		1.00409
	0.582388	0.998543		0.997577		1.00157		0.996487		1.00619
	0.583413	0.997006		0.998352		1.00465		0.996823		1.00454
	0.58445	0.997829		0.998847		0.996717		0.996922		1.00752
	0.585475	0.996066		1.00065		1.00186		0.993553		1.00622
	0.586513	1.0001		0.996582		1.00225		1.00103		1.00456
	0.587538	0.994474		0.998069		1.00276		0.993221		1.00583
	0.588575	0.996362		0.998246		1.00389		0.994224		1.00225
	0.589612	0.9956		1.00012		0.998757		0.999105		1.00681
	0.59065	0.995553		0.999499		1.00269		0.994743		1.00609
	0.5917	0.996727		0.999516		1.0014		0.994633		1.00499
	0.592737	0.997221		1.00046		0.999429		1.00017		1.00319
	0.593787	0.995546		0.99931		0.997659		0.993711		1.0062
	0.594825	0.994708		1.00037		0.999493		0.995038		1.00467
	0.595875	0.995858		0.998		1.00183		1.00048		1.00442
	0.596925	0.997026		0.996091		1.00277		0.999235		1.00501
	0.597975	0.998162		1.00004		1.00118		1.00018		1.00498
	0.599038	0.996151		1.00176		1.00109		1.00011		1.00469
	0.600088	0.996301		0.999347		1.00304		0.999316		1.00421
	0.60115	0.997736		0.995795		1.0038		0.99705		1.00418
	0.6022	0.993591		1.00014		1.00206		0.994292		1.00448
	0.603262	0.996915		0.999547		1.00294		0.995565		1.00439
	0.604325	0.996778		1.0002		1.00089		0.994709		1.00517
	0.6054	0.99558		0.998288		1.00169		0.999707		1.00546
	0.606462	0.996836		0.999869		1.00235		0.998343		1.00528
	0.607525	0.994966		0.99755		1.00551		0.998503		1.00473
	0.6086	0.996156		0.996553		1.00243		0.994011		1.00573
	0.609675	0.998399		0.997131		0.99867		0.997611		1.00587
	0.610738	0.996216		0.998457		0.997594		0.995324		1.00525
	0.611812	0.994516		0.999607		1.00368		1.00259		1.00432
	0.6129	0.994305		0.997173		1.00116		0.999343		1.00427
	0.613975	0.997356		0.999202		1.00254		1.00324		1.00422
	0.61505	0.994699		1.00205		1.00074		0.996842		1.00477
	0.616138	0.996267		0.998479		1.0038		1.00128		1.00488
	0.617225	0.997768		0.997619		0.998982		0.99818		1.00648
	0.618312	0.995506		0.999202		1.00302		1.00215		1.00281
	0.6194	0.996381		0.998523		1.00402		0.998256		1.0049
	0.620488	0.991858		0.998504		1.00235		0.996958		1.00334
	0.621575	0.994117		0.99933		1.00376		0.994631		1.00453
	0.622675	0.996427		1.00166		1.00297		1.00158		1.00676
	0.623775	0.995309		0.998579		1.00563		0.999984		1.00541
	0.624862	0.994673		0.99613		1.00413		0.994082		1.00744
	0.625962	0.996863		1.00182		0.99882		0.995205		1.00573
	0.627062	0.995577		0.998447		1.00465		0.998309		1.00623
	0.628175	0.993671		0.997009		1.00536		0.995794		1.00566
	0.629275	0.995119		1.00044		1.00159		0.991665		1.00358
	0.630387	0.996034		0.995861		1.00262		0.997647		1.00642
	0.631487	0.994897		1.00102		1.00084		1.00164		1.00475
	0.6326	0.996411		0.998928		1.0053		0.995489		1.00586
	0.633712	0.995161		0.998905		1.00386		0.998865		1.0063
	0.634825	0.993269		1.00025		0.999771		0.995686		1.00542
	0.63595	0.993105		0.996035		1.00307		0.997528		1.00313
	0.637062	0.995589		0.99913		1.00347		0.994846		1.00806
	0.638188	0.995974		0.996089		1.00058		0.99213		1.00566
	0.639313	0.996561		0.999136		1.00385		1.00312		1.00591
	0.640425	0.994093		1.00003		0.999383		0.994968		1.00501
	0.641563	0.996662		0.99926		1.00289		0.999274		1.00917
	0.642687	0.996156		0.997133		1.00073		0.998418		1.0027
	0.643812	0.995725		1.00039		1.00394		0.995933		1.00527
	0.64495	0.996252		0.997045		0.99821		0.999446		1.0064
	0.646075	0.994102		0.998015		1.00438		0.996917		1.00439
	0.647213	0.996005		1.00014		1.00049		1.00149		1.00689
	0.64835	0.996841		1.00049		1.00166		0.996887		1.00814
	0.649487	0.994942		1.00158		1.00245		0.997796		1.00518
	0.650638	0.999062		0.999064		1.00163		0.99713		1.00525
	0.651775	0.993725		1.00006		1.00415		0.997219		1.00691
	0.652925	0.996585		0.999497		0.998894		0.997128		1.00684
	0.654075	0.996375		1.00084		0.998716		0.99681		1.00561
	0.655213	0.997522		1.00199		1.00159		1.00075		1.00368
	0.656375	0.992155		1.00024		0.999092		0.996004		1.00481
	0.657525	0.995392		0.999049		1.00165		0.998366		1.00537
	0.658675	0.993297		0.999231		1.00138		0.995254		1.00534
	0.659837	0.99581		0.998669		1.00008		0.996775		1.00456
	0.661	0.996558		1.0003		1.00132		1.00018		1.00515
	0.66215	0.995546		1.00143		1.00156		0.995917		1.00489
	0.663312	0.996146		0.998911		1.00208		0.994302		1.00707
	0.664487	0.994521		0.999407		1.00187		1.00201		1.00615
	0.66565	0.993665		0.997664		1.00555		0.997869		1.00507
	0.666825	0.99455		0.996929		1.00338		0.997592		1.00479
	0.667988	0.995678		1.00044		1.00393		0.994697		1.00466
	0.669163	0.996471		0.998017		1.00106		0.994611		1.00517
	0.670337	0.995385		0.997555		1.00327		1.00106		1.0056
	0.671512	0.997788		0.996921		1.00097		0.997606		1.00568
	0.6727	0.995793		1.00242		1.00433		1.0019		1.00561
	0.673875	0.994603		0.994779		1.00129		0.999968		1.00522
	0.675062	0.994639		0.99958		1.00345		0.994338		1.00663
	0.676238	0.998037		0.997398		1.00565		0.997549		1.00639
	0.677425	0.996395		0.99798		1.00096		0.995494		1.00621
	0.678625	0.996742		0.996611		1.00223		0.999428		1.00721
	0.679812	0.996624		0.997627		1.00379		0.996128		1.00588
	0.681	0.99704		0.99963		1.00442		1.00015		1.0044
	0.6822	0.996005		1.00024		1.00123		0.995764		1.00802
	0.6834	0.996491		0.999334		1.00311		0.997462		1.00676
	0.6846	0.995143		0.998393		1.00012		0.99805		1.00535
	0.6858	0.994904		1.00027		0.999691		0.995471		1.00776
	0.687	0.997951		0.998492		0.99774		0.99818		1.00512
	0.6882	0.998021		0.997486		1.00311		0.999435		1.00408
	0.689412	0.996433		0.996502		0.997866		0.996235		1.00523
	0.690625	0.994527		0.997094		1.00201		0.994475		1.00677
	0.691837	0.995461		0.997899		1.00175		1.00006		1.00538
	0.69305	0.995045		0.997427		1.0042		0.990171		1.00546
	0.694263	0.993797		0.998721		0.998847		0.996835		1.00594
	0.695475	0.994272		1.00003		1.00183		1.00611		1.00548
	0.6967	0.996189		0.998261		1.00358		0.998448		1.00562
	0.697925	0.994203		1.00133		1.00191		0.992375		1.00519
	0.69915	0.99532		1.00078		1.00392		0.994675		1.00658
	0.700375	0.99446		0.998135		1.00466		0.994988		1.00644
	0.7016	0.994852		0.99984		1.00228		0.99616		1.00575
	0.702825	0.999633		0.998087		1.00475		0.99367		1.00801
	0.704063	0.996117		0.998944		1.00514		0.994874		1.00597
	0.7053	0.993427		0.998203		1.00268		0.996746		1.00498
	0.706537	0.994689		0.998539		1.00457		0.997563		1.00477
	0.707775	0.994478		0.998465		1.00041		0.998677		1.005
	0.709013	0.998888		0.99977		1.00167		0.996336		1.00714
	0.71025	0.993405		0.996151		1.00032		0.996471		1.00372
	0.7115	0.992805		0.998519		1.00253		0.995553		1.00691
	0.71275	0.995392		0.998048		1.00026		0.996114		1.00589
	0.714	0.99594		0.998641		1.0046		0.996169		1.00398
	0.71525	0.994633		1.00006		1.00068		0.995009		1.00712
	0.7165	0.994236		0.99894		1.00107		1.00016		1.00492
	0.717762	0.994344		0.998048		1.00352		0.996652		1.00606
	0.719012	0.995354		1.00204		1.00299		0.997977		1.00718
	0.720275	0.992648		1.0022		1.00286		1.00111		1.00357
	0.721537	0.994843		0.996886		1.00121		0.997251		1.00634
	0.7228	0.992579		0.997433		1.00308		1.00072		1.00411
	0.724063	0.994727		1.00009		1.00144		0.998274		1.0045
	0.725338	0.994491		0.998312		1.00019		0.995265		1.00554
	0.726613	0.994632		1.00096		1.0021		1.00179		1.00748
	0.727875	0.994274		0.999349		1.00386		1.00165		1.00771
	0.72915	0.997297		0.998915		0.998928		0.996421		1.00556
	0.730438	0.993913		0.998669		1.00337		0.997391		1.00529
	0.731713	0.993374		0.99899		1.00315		0.993874		1.00755
	0.732988	0.99736		0.997693		1.00293		0.993384		1.00496
	0.734275	0.996924		0.996502		1.003		0.995984		1.00612
	0.735563	0.995573		1.00111		1.00393		0.996727		1.00467
	0.73685	0.993161		0.999033		1.00076		0.99835		1.00801
	0.738137	0.994641		0.997769		1.00029		0.997048		1.00688
	0.739438	0.99508		0.999235		1.00001		0.99591		1.00484
	0.740725	0.994232		0.997596		0.999014		0.996908		1.00303
	0.742025	0.995224		0.998777		1.00469		1.00241		1.00603
	0.743325	0.992966		1.00142		1.00241		0.997508		1.0037
	0.744625	0.997221		1.00128		1.00205		0.998457		1.00641
	0.745925	0.995166		0.997571		1.00161		0.993256		1.00724
	0.747238	0.994017		0.998785		1.00159		0.997604		1.00439
	0.74855	0.993353		1.00142		1.0013		0.999673		1.00667
	0.74985	0.993976		0.999018		0.999505		0.993725		1.00484
	0.751163	0.998079		0.997493		1.00324		0.999071		1.00551
	0.752487	0.995042		1.00006		1.00386		0.99802		1.00373
	0.7538	0.995199		0.999087		1.00304		0.998428		1.00369
	0.755113	0.995087		0.997864		1.0005		1.00167		1.00414
	0.756437	0.995067		0.99874		1.00118		0.999483		1.00517
	0.757762	0.996543		0.998131		1.0012		0.997096		1.00475
	0.759088	0.994921		1.00015		1.00339		0.998796		1.00744
	0.760413	0.99631		0.998971		1.00328		0.998622		1.00556
	0.76175	0.993826		0.999277		1.00421		0.999192		1.00715
	0.763075	0.992285		1.0027		1.00075		0.999105		1.00775
	0.764413	0.994227		0.999937		0.999651		0.997272		1.00462
	0.76575	0.995468		0.998504		1.00104		0.998345		1.00565
	0.767088	0.990216		0.99933		1.00216		0.996565		1.00493
	0.768438	0.996057		0.999118		1.00137		0.997272		1.00599
	0.769775	0.994028		0.997984		0.999543		0.997368		1.00543
	0.771125	0.993996		1.00132		1.00185		0.999588		1.0067
	0.772475	0.992319		1.00115		0.998904		1.00266		1.00398
	0.773825	0.995315		0.998647		1.0052		0.996279		1.00554
	0.775175	0.996773		0.998166		1.00499		0.994569		1.00608
	0.776537	0.996346		1.0001		0.999187		1.0009		1.00677
	0.777888	0.997779		0.99804		1.00211		0.998089		1.00744
	0.77925	0.995309		0.998236		1.00061		0.996986		1.00781
	0.780613	0.993625		0.998954		1.00281		0.994199		1.0057
	0.781975	0.992756		1.00105		1.00388		0.995574		1.00743
	0.78335	0.992377		0.99959		1.0028		0.996707		1.00536
	0.784712	0.997062		0.998769		1.0002		0.999437		1.00632
	0.786088	0.993009		0.999749		1.00442		0.991885		1.00568
	0.787462	0.997741		1.00032		1.00193		0.998311		1.00715
	0.788837	0.994541		0.999809		1.00418		0.997109		1.00752
	0.790225	0.993622		1.00193		1.00373		0.997279		1.00695
	0.7916	0.995492		1.00096		1.00379		0.999551		1.007
	0.792988	0.993439		0.999006		1.0043		0.993732		1.00397
	0.794375	0.996644		1.00141		1.00204		0.996956		1.00831
	0.795762	0.995255		0.998023		1.00607		0.995631		1.00668
	0.79715	0.993436		0.99849		1.00104		0.994615		1.00535
	0.798537	0.994362		0.998956		1.00409		0.999638		1.00751
	0.799937	0.992527		1.00055		1.00473		0.995903		1.0052
	0.801337	0.993853		0.997406		1.00387		0.995576		1.00746
	0.802737	0.997239		0.998798		1.00283		0.997913		1.00449
	0.804138	0.995493		0.999169		1.00152		0.995636		1.00784
	0.805538	0.994411		1.0018		1.0019		0.995913		1.0102
	0.80695	0.995022		0.998647		1.00243		0.996453		1.00771
	0.808362	0.993389		1.00281		0.998725		0.997949		1.00577
	0.809775	0.996426		0.998263		1.00015		0.996936		1.00758
	0.811188	0.993705		0.998459		1.00261		0.998533		1.00517
	0.8126	0.995502		0.998574		1.00059		0.997071		1.00389
	0.814025	0.996426		0.996947		1.00322		1.00003		1.00541
	0.81545	0.994485		0.998781		1.00342		0.99551		1.00625
	0.816875	0.996025		0.996865		1.00203		0.997583		1.00602
	0.8183	0.993091		1.00099		1.00002		0.997647		1.0051
	0.819725	0.993427		0.998267		1.00183		0.996798		1.00417
	0.821163	0.99282		0.996757		1.00499		0.997228		1.00741
	0.822587	0.991853		0.997106		1.00404		0.99646		1.00434
	0.824025	0.992025		0.997802		1.00102		0.995768		1.00606
	0.825463	0.993586		0.999345		1.00117		0.99475		1.00658
	0.826913	0.993936		0.996243		1.00242		0.997874		1.00508
	0.82835	0.99442		1.00125		1.00297		0.999421		1.00649
	0.8298	0.995354		1.00338		1.00141		0.998247		1.00546
	0.83125	0.993983		0.996066		1.00376		0.997144		1.00711
	0.8327	0.995282		0.997396		1.00151		0.996084		1.00509
	0.83415	0.993119		0.99812		1.00157		0.995084		1.00579
	0.835612	0.994203		0.995797		1.00151		0.996057		1.0067
	0.837062	0.994021		0.999921		1.00209		0.992029		1.00742
	0.838525	0.995891		0.99844		1.00295		0.996347		1.00798
	0.839988	0.993327		1.00153		1.00193		0.995645		1.00534
	0.841462	0.994344		0.998942		0.999524		0.996833		1.00495
	0.842925	0.993761		1.00236		1.00208		0.997453		1.00311
	0.8444	0.995822		0.999229		0.99989		0.996192		1.00588
	0.845875	0.994715		1.00054		0.999778		0.997542		1.00347
	0.84735	0.994505		1.00225		1.00071		0.999444		1.00486
	0.848825	0.996135		0.999818		0.999174		0.995279		1.00335
	0.850312	0.992812		0.998304		1.00501		0.998025		1.00706
	0.851788	0.992572		0.999968		1.00148		0.998512		1.0059
	0.853275	0.99203		0.997716		0.998847		0.99654		1.00341
	0.854762	0.995497		1.00069		1.00155		0.993938		1.0035
	0.856263	0.993152		0.999361		1.00297		0.995119		1.00467
	0.85775	0.993783		0.998971		1.00309		1.00102		1.00613
	0.85925	0.992809		0.99698		0.999058		0.995553		1.00634
	0.86075	0.995488		0.998804		1.00153		0.996611		1.00539
	0.86225	0.996135		0.999669		0.999697		0.993457		1.00563
	0.86375	0.993768		0.99938		1.00535		0.992963		1.00699
	0.865263	0.993983		0.998263		1.00382		0.994732		1.00393
	0.866775	0.994359		1.00048		1.00099		1.0024		1.00343
	0.868288	0.997004		1.00097		1.00361		0.993501		1.00718
	0.8698	0.993734		0.997705		1.00222		0.999007		1.0077
	0.871312	0.991318		0.998948		1.00314		1.00001		1.00657
	0.872837	0.993963		1.00108		1.00448		0.990704		1.00752
	0.87435	0.994545		1.00026		1.00025		0.987292		1.00539
	0.875875	0.995165		0.99607		1.00462		0.997666		1.00763
	0.877412	0.993824		0.995797		1.00147		0.998826		1.00272
	0.878937	0.993416		1.0009		1.00346		0.995922		1.00642
	0.880475	0.992791		0.998905		1.00111		1.0022		1.00604
	0.882	0.99554		1.00227		1.0043		0.996608		1.00335
	0.883537	0.993819		0.99772		1.00197		0.995501		1.00884
	0.885087	0.992236		0.999442		1.0004		0.995501		1.00596
	0.886625	0.995112		0.99957		1.00017		0.995162		1.00717
	0.888175	0.994615		1.00106		1.0046		0.994935		1.00457
	0.889725	0.994886		0.999353		1.00033		0.991677		1.00617
	0.891275	0.992091		0.997158		1.00368		0.993064		1.00357
	0.892825	0.996059		0.994938		1.00141		0.993121		1.00641
	0.894387	0.992709		1.0002		1.00473		0.996553		1.0047
	0.895938	0.993307		0.999793		0.998628		0.999039		1.00455
	0.8975	0.993076		0.998019		0.99925		1.00124		1.00666
	0.899063	0.996019		0.998269		1.00118		0.994496		1.00879
	0.900638	0.994796		0.998851		1.00234		0.995009		1.00821
	0.9022	0.992292		0.998849		1.00315		0.997343		1.00824
	0.903775	0.994191		0.99867		1.00214		0.994187		1.00477
	0.90535	0.994671		0.999427		1.00144		0.998922		1.00421
	0.906925	0.99396		0.997249		1.00031		0.9984		1.00634
	0.908512	0.995587		0.997022		1.00232		0.999082		1.00614
	0.910088	0.99397		0.998269		0.999453		0.997922		1.0083
	0.911675	0.99452		1.00026		1.0013		0.995368		1.00611
	0.913262	0.991837		0.998707		1.00158		0.99878		1.00688
	0.914863	0.995175		0.998961		1.00374		0.995945		1.00597
	0.91645	0.993707		0.997941		1.00261		0.997043		1.00729
	0.91805	0.994296		0.998403		1.00018		0.995256		1.00744
	0.91965	0.988485		0.996698		1.00477		0.992501		1.00573
	0.92125	0.993517		0.999836		1.00353		0.997096		1.00582
	0.92285	0.990877		0.999053		1.00209		0.999203		1.00429
	0.924462	0.99169		0.997877		1.00222		0.995041		1.00219
	0.926075	0.992491		1.00182		1.00347		0.994798		1.00734
	0.927688	0.993674		1.00222		1.001		0.993107		1.00457
	0.9293	0.994108		1.00188		1.00057		0.991745		1.00539
	0.930912	0.99225		0.998401		1.00163		0.992485		1.00609
	0.932537	0.992951		0.997142		1.00621		0.995034		1.00607
	0.934162	0.992789		0.999735		1.00611		0.994549		1.00501
	0.935787	0.993656		0.994936		1.00427		0.995936		1.00642
	0.937425	0.994782		0.999512		1.00202		0.98907		1.00297
	0.93905	0.997513		1.00173		1.00354		0.998814		1.0074
	0.940687	0.996796		0.999793		1.00372		0.995		1.0027
	0.942325	0.992829		0.998031		1.00009		0.995395		1.00356
	0.943963	0.995033		0.99888		1.0008		0.998151		1.00506
	0.945612	0.995434		1.00181		1.00496		0.99113		1.00514
	0.94725	0.993736		1.00031		1.0007		0.992844		1.00786
	0.9489	0.992899		0.999803		1.00143		0.997634		1.00614
	0.95055	0.993535		0.999865		1.0022		0.996407		1.0048
	0.952213	0.994366		1.00041		1.00142		0.993656		1.00707
	0.953862	0.993253		1.0022		1.00188		0.993567		1.00562
	0.955525	0.993748		0.998907		1.00099		0.997123		1.00507
	0.957187	0.993804		0.998254		1.00425		0.997135		1.00689
	0.958862	0.994299		0.997734		0.998172		0.994132		1.00746
	0.960525	0.992567		0.999202		1.00456		0.996839		1.00591
	0.9622	0.995708		0.999502		0.996244		0.997279		1.00779
	0.963875	0.993569		0.998352		1.00126		0.994789		1.00686
	0.96555	0.995194		0.998614		1.00014		0.999295		1.00551
	0.967225	0.991909		0.996582		1.00266		0.997199		1.00569
	0.968912	0.994093		0.99742		1.00432		0.995952		1.0039
	0.9706	0.992173		1.00032		1.00436		0.99559		1.00689
	0.972287	0.994596		0.998496		1.00195		0.993276		1.00521
	0.973975	0.996829		1.00192		1.00001		0.996766		1.00643
	0.975675	0.993436		0.998866		0.999719		0.99491		1.00452
	0.977375	0.991275		0.998275		1.00125		0.998217		1.00824
	0.979075	0.995441		1.00042		1.00597		1.00016		1.00814
	0.980775	0.99517		0.998352		1.00445		0.99416		1.00676
	0.982487	0.993166		1.00093		1.00474		0.996576		1.00487
	0.984187	0.992052		1.00076		1.00404		1.00268		1.00405
	0.9859	0.991183		1.00014		1.00185		0.997032		1.00532
	0.987612	0.993801		0.999898		1.00536		0.9964		1.00761
	0.989338	0.991353		0.997906		1.00134		1.0019		1.00683
	0.991063	0.99055		0.998228		1.00257		0.998576		1.00832
	0.992775	0.993835		0.998789		1.00297		1.00452		1.00436
	0.994512	0.992167		0.997309		1.00446		0.992736		1.00424
	0.996238	0.991605		0.996834		0.99859		0.995418		1.00566
	0.997975	0.992303		0.998362		1.00591		0.995279		1.00543
	0.9997	0.993378		0.996861		1.00016		0.999329		1.00667
	1.00144	0.993779		0.994936		0.99932		0.992084		1.00805
	1.00319	0.994205		0.99843		1.00179		0.995288		1.00801
	1.00493	0.995222		0.997734		1.00338		0.994926		1.0061
	1.00668	0.99345		0.999308		1.00216		0.998535		1.0068
	1.00842	0.994285		1.00068		1.0017		0.996		1.00423
	1.01017	0.995878		1.00294		1.00266		0.992935		1.0086
	1.01194	0.993813		1.0009		1.00009		0.99397		1.00589
	1.0137	0.992057		0.997629		1.00101		0.995427		1.00582
	1.01546	0.991663		0.997554		1.00244		0.996235		1.00576
	1.01723	0.991416		0.996219		1.00487		0.997059		1.00816
	1.01899	0.995343		0.999258		1.00232		0.999883		1.0084
	1.02076	0.991264		0.997457		0.999328		0.996071		1.00827
	1.02254	0.993244		0.997515		1.00357		0.995553		1.00515
	1.02431	0.992769		0.999058		1.0027		0.996146		1.00659
	1.0261	0.994455		1.00002		0.997548		0.997295		1.00438
	1.02787	0.992449		0.998453		1.00111		0.997377		1.00519
	1.02966	0.995737		0.99893		1.00201		0.994654		1.00527
	1.03145	0.994783		0.999533		1.00468		0.994535		1.00619
	1.03325	0.994792		1.00142		1.00422		0.993736		1.00478
	1.03504	0.99192		1.00092		1.00452		1.00037		1.00584
	1.03684	0.995882		0.999436		1.00177		0.991164		1.00604
	1.03865	0.992122		1.00145		1.00465		0.997478		1.00692
	1.04045	0.992805		0.997557		1.00395		0.995061		1.00482
	1.04226	0.990915		1.00027		1.00217		0.988537		1.00442
	1.04406	0.992292		0.995591		1.00137		0.993331		1.0085
	1.04589	0.99326		0.997786		1.00221		0.993329		1.0066
	1.0477	0.992279		0.996757		1.00128		0.992226		1.00677
	1.04953	0.993822		1.00241		1.00149		0.996242		1.00768
	1.05134	0.993705		0.999595		1.00483		1.00321		1.00589
	1.05317	0.991564		0.999056		1.00376		0.993414		1.00785
	1.055	0.989922		0.998221		1.00422		0.988622		1.00597
	1.05684	0.991867		0.996991		1.00018		0.997604		1.00481
	1.05866	0.995381		0.999974		1.00255		0.997103		1.00347
	1.06051	0.992928		0.999485		1.00225		0.993551		1.00668
	1.06235	0.992807		0.99997		1.00136		0.993672		1.00747
	1.0642	0.994541		0.999159		1.00457		0.997016		1.00506
	1.06604	0.994193		0.997078		0.999611		0.999824		1.00386
	1.0679	0.992137		0.997395		1.00016		1.00282		1.00805
	1.06975	0.991145		1.00003		1.0003		0.994418		1.00551
	1.07161	0.992505		0.996297		0.998084		0.992249		1.00455
	1.07346	0.992859		0.997577		1.00423		0.998663		1.00848
	1.07534	0.992231		1.00089		1.00462		0.993951		1.00435
	1.0772	0.993808		0.997216		1.0016		0.994739		1.00603
	1.07907	0.990989		0.99919		1.00176		0.99453		1.00797
	1.08095	0.995752		1.00293		1.00191		0.992791		1.00724
	1.08282	0.993734		0.998862		1.00007		0.99811		1.00555
	1.0847	0.997016		0.99837		1.00207		1.00097		1.00771
	1.08659	0.993604		0.999692		0.999761		0.993187		1.00511
	1.08847	0.99295		0.999314		1.00301		0.997938		1.00671
	1.09036	0.993687		1.00202		0.999856		0.994359		1.00666
	1.09225	0.994529		0.999058		1.00175		1.00129		1.00755
	1.09415	0.993273		0.998354		1.00199		0.994304		1.00693
	1.09605	0.991105		0.999363		0.999925		0.999574		1.0047
	1.09795	0.989098		0.998151		1.00031		0.994022		1.00396
	1.09986	0.993793		1.00167		1.00246		0.994837		1.00799
	1.10176	0.994129		1.00029		1.0027		0.999652		1.00474
	1.10368	0.992344		1.00067		1.00143		0.999009		1.00621
	1.1056	0.994823		0.997693		0.999811		0.998025		1.00631
	1.10751	0.995156		0.997724		1.00494		0.993466		1.00787
	1.10944	0.99147		1.00145		1.0005		0.993883		1.00775
	1.11136	0.991544		0.997753		1.00291		0.993688		1.00614
	1.11329	0.991053		0.997988		1.00237		1.0034		1.00323
	1.11522	0.993978		0.9997		1.00066		0.989535		1.00524
	1.11716	0.994144		0.997608		1.00137		0.992835		1.00839
	1.1191	0.99123		0.999485		1.00297		0.992935		1.00725
	1.12104	0.993325		0.999683		1.00346		0.992983		1.00618
	1.12299	0.993949		0.997668		1.0009		0.995489		1.00595
	1.12494	0.992545		1.00217		1.00145		0.992061		1.00596
	1.12689	0.992326		0.999522		1.00154		0.99608		1.00853
	1.12884	0.993945		1.00019		1.0052		0.994892		1.00815
	1.1308	0.992357		0.997191		1.00257		1.00057		1.00669
	1.13276	0.99313		1.00075		1.00333		0.993597		1.00566
	1.13472	0.994232		0.999446		1.00083		0.995286		1.00546
	1.1367	0.991073		0.998795		1.00395		0.994732		1.00868
	1.13866	0.993083		0.998254		1.00164		0.997139		1.00492
	1.14064	0.992386		0.999082		1.00201		0.997293		1.00256
	1.14262	0.992189		0.998853		1.00253		0.997414		1.00732
	1.1446	0.9934		1.00107		1.00122		0.999819		1.00692
	1.14659	0.991669		1.00011		1.00008		0.99616		1.00477
	1.14857	0.992294		0.999146		0.999417		0.996544		1.00606
	1.15058	0.9939		0.996985		1.00229		0.993459		1.00628
	1.15256	0.997441		0.998849		1.00406		0.99391		1.00436
	1.15456	0.992435		0.998963		1.00188		0.995725		1.00457
	1.15656	0.992612		1.00059		1.00389		0.994885		1.0054
	1.15858	0.991374		1.00058		1.00107		0.996563		1.00802
	1.16059	0.992998		0.998271		1.00334		0.999478		1.005
	1.1626	0.996792		1.00076		0.998896		0.995933		1.00578
	1.16461	0.991972		1.00097		1.00424		0.997702		1.00557
	1.16664	0.991363		1.00018		1.00153		0.997668		1.00456
	1.16865	0.991387		0.996526		1.00269		0.988862		1.00619
	1.17069	0.992814		1.00088		1.00383		0.996432		1.00534
	1.17271	0.992039		1.00238		1.00141		0.997158		1.0063
	1.17475	0.992926		1.00101		1.00206		0.996542		1.00576
	1.17679	0.992189		0.998463		1.00252		0.996855		1.00652
	1.17883	0.993593		1.00166		1.00014		0.995185		1.00397
	1.18086	0.993405		0.996479		1.00228		1.00005		1.00374
	1.18291	0.992464		0.999353		1.00234		0.996064		1.0058
	1.18496	0.994339		1.00103		1.00525		0.991279		1.00803
	1.18702	0.994373		0.997951		1.00064		0.992416		1.00452
	1.18907	0.990016		0.999722		1.00004		0.993313		1.00502
	1.19114	0.993161		0.997573		1.00223		0.994345		1.00388
	1.1932	0.990991		1.00003		1.00235		0.991491		1.00642
	1.19527	0.991934		1.00117		1.00357		0.998929		1.00616
	1.19734	0.991951		0.997604		1.00206		0.99845		1.00459
	1.19942	0.99444		0.997866		1.0014		0.997286		1.00486
	1.2015	0.98997		0.999906		1.00064		0.998727		1.00452
	1.20358	0.991719		1.00018		0.998928		0.996489		1.00585
	1.20566	0.992859		0.999407		1.0035		0.996295		1.00796
	1.20775	0.993488		1.00076		1.00179		0.99751		1.00735
	1.20985	0.992113		1.00011		1.00109		0.99851		1.00701
	1.21195	0.989627		1.00134		1.00481		0.995274		1.00812
	1.21405	0.992532		0.998897		1.00041		0.988965		1.00795
	1.21615	0.991913		1.00127		0.99794		0.992649		1.00528
	1.21826	0.993161		1.00046		1.00324		0.992528		1.0046
	1.22037	0.994498		0.997637		1.00069		1.00162		1.00507
	1.22249	0.991307		0.998364		1.00357		0.997899		1.00422
	1.2246	0.993007		0.997305		1.00519		0.995439		1.00711
	1.22672	0.990245		0.994839		1.00008		0.991311		1.00633
	1.22885	0.9916		1.00056		1.00479		0.991267		1.00741
	1.23098	0.992306		0.998321		1.00437		0.996025		1.00686
	1.23311	0.991654		1.00003		1.00536		0.994249		1.00687
	1.23525	0.994489		0.998923		1.00293		0.999547		1.00786
	1.23739	0.99072		1.00012		1.00142		0.989738		1.00641
	1.23954	0.99164		1.00001		1.00303		0.993963		1.00651
	1.24168	0.990599		1.00061		1.00273		0.996254		1.00704
	1.24382	0.99336		1.00095		1.00139		0.997057		1.00503
	1.24599	0.993549		1.00447		1.00309		0.989345		1.0073
	1.24814	0.992135		1.0018		1.00223		1.00009		1.00586
	1.2503	0.99046		0.997486		1.00428		0.997382		1.00856
	1.25248	0.992764		1.0005		1.00207		0.996329		1.00706
	1.25464	0.990426		0.996923		1.00174		0.996519		1.00834
	1.25681	0.992839		1.00074		1.00394		0.99651		1.00542
	1.25899	0.992735		0.998822		1.00026		0.997471		1.00715
	1.26118	0.990988		0.996454		1.00077		0.991796		1.006
	1.26335	0.993101		0.996435		0.999079		0.995311		1.00416
	1.26554	0.990764		1.0004		1.00185		0.995716		1.00557
	1.26774	0.991454		1.00222		0.999967		0.994789		1.00469
	1.26992	0.993689		1.00127		1.00221		0.996464		1.0057
	1.27213	0.993754		1.00122		1.0012		0.995173		1.00674
	1.27434	0.991322		0.999702		1.00205		0.996288		1.00419
	1.27654	0.991674		1.002		1.0031		0.995839		1.00801
	1.27875	0.991891		0.999791		1.00002		0.993343		1.00554
	1.28096	0.992399		0.998591		1.00143		0.995093		1.00511
	1.28319	0.991539		1.00025		1.00385		0.99805		1.00801
	1.2854	0.989132		1.00357		1.00126		0.997027		1.00832
	1.28762	0.992269		0.999586		1.00121		0.998309		1.00704
	1.28986	0.993752		1.00079		1.00062		0.993704		1.00435
	1.29209	0.989967		1.0017		1.00437		0.995464		1.00466
	1.29432	0.993002		0.996285		1.00498		0.991006		1.00788
	1.29657	0.990234		0.998236		1.00144		0.999908		1.00781
	1.29881	0.992626		0.998223		1.00343		0.992713		1.00823
	1.30106	0.991259		1.00126		1.00412		0.994819		1.00402
	1.30331	0.991999		1.00003		1.00201		0.995952		1.00619
	1.30558	0.993125		0.999824		1.00216		0.992729		1.00563
	1.30782	0.993517		0.998457		1.00235		0.993583		1.00615
	1.3101	0.993831		0.997003		1.00277		0.993675		1.0066
	1.31236	0.993768		1.00123		1.00217		0.990295		1.00575
	1.31464	0.990471		0.996725		1.00328		0.995997		1.00682
	1.31691	0.992749		0.997179		1.00299		0.992565		1.00441
	1.31919	0.990547		0.998843		1.00269		0.992205		1.00653
	1.32148	0.991694		0.999673		1.00392		0.999029		1.00572
	1.32376	0.991119		0.999438		1.00431		0.994933		1.00731
	1.32605	0.98897		1.00224		1.00121		0.995933		1.00538
	1.32835	0.992773		0.999062		1.00206		0.995988		1.00534
	1.33064	0.991007		0.999553		1.00156		0.992503		1.00554
	1.33295	0.994102		1.00008		1.00077		0.994267		1.00659
	1.33525	0.990484		1.00083		0.998514		0.992732		1.00665
	1.33756	0.990397		0.996561		1.00037		0.995299		1.00711
	1.33987	0.99366		0.998034		1.00386		0.996691		1.00688
	1.3422	0.990825		0.999227		1.00086		0.996265		1.00684
	1.34451	0.989712		0.99912		1.00024		0.993988		1.00798
	1.34685	0.992736		0.999148		1.00197		0.993789		1.00618
	1.34917	0.992243		0.997195		1.0024		0.993734		1.00636
	1.35151	0.989376		0.998944		0.999073		0.994803		1.00667
	1.35385	0.995002		1.00085		1.00564		0.995171		1.00605
	1.35619	0.994158		0.995302		1.0029		0.995022		1.00842
	1.35854	0.99313		0.999371		1.00289		0.989565		1.00686
	1.36089	0.990099		0.997344		1.00248		0.996352		1.00723
	1.36324	0.991515		0.999427		1.0026		0.998267		1.00359
	1.3656	0.990944		0.996338		1.00074		0.995157		1.0049
	1.36796	0.988874		0.998399		1.00558		0.991709		1.00434
	1.37032	0.988908		0.997889		0.999267		0.991624		1.00401
	1.3727	0.990874		0.997125		1.00472		0.991315		1.00547
	1.37507	0.990518		0.998628		1.00141		0.992436		1.00791
	1.37745	0.991914		1.00063		1.00112		0.99229		1.00576
	1.37984	0.992904		0.999198		1.00199		0.992025		1.00643
	1.38223	0.993076		0.996675		1.00132		0.995425		1.00243
	1.38461	0.992529		0.998199		1.00206		0.997899		1.00314
	1.387	0.993156		0.996813		1.00274		0.995839		1.00588
	1.3894	0.992776		0.999433		1.00163		0.992153		1.00317
	1.39181	0.9904		0.99844		1.00461		0.995528		1.00925
	1.39421	0.99368		1.00036		1.0029		0.996286		1.00801
	1.39663	0.993004		0.999452		1.00003		0.993924		1.00699
	1.39904	0.991166		0.996192		0.999955		0.993318		1.00471
	1.40146	0.989761		0.999993		1.00544		0.99473		1.00642
	1.40389	0.991983		0.99914		1.00261		0.992301		1.00752
	1.40631	0.992346		1.00128		1.00317		0.997718		1.00673
	1.40874	0.991817		0.998285		0.998788		0.997734		1.00564
	1.41118	0.991456		0.998618		1.00117		0.991574		1.00342
	1.41361	0.990229		0.997815		1.00396		0.994123		1.009
	1.41606	0.9919		0.998422		0.99893		0.999375		1.00448
	1.41851	0.990227		0.998783		1.00268		0.991464		1.0073
	1.42096	0.993293		0.997947		1.0017		0.990503		1.00743
	1.42342	0.991531		1.00167		0.999303		0.998586		1.0059
	1.42587	0.98958		0.999171		1.00357		0.994773		1.00719
	1.42835	0.991777		0.999117		1.00233		0.99386		1.00727
	1.43081	0.991875		1.00321		1.00051		0.990684		1.00596
	1.43329	0.992169		0.999243		1.00071		0.991535		1.00611
	1.43576	0.991239		0.99925		1.00303		0.994821		1.00525
	1.43825	0.990171		0.997253		1.00138		0.993574		1.00626
	1.44074	0.992895		1.00216		1.00058		0.995153		1.0065
	1.44323	0.991073		1.00068		1.00276		0.995043		1.00735
	1.44572	0.989311		0.998248		1.0038		0.996048		1.00357
	1.44821	0.990903		1.00009		1.00134		0.994473		1.00484
	1.45072	0.990603		1.0001		0.999394		0.995345		1.00489
	1.45323	0.991773		0.998492		1.00245		0.994114		1.00742
	1.45574	0.990102		0.996801		1.0011		0.996242		1.00785
	1.45825	0.991884		0.998638		1.00338		0.993189		1.00542
	1.46078	0.991186		0.999095		1.00458		0.998034		1.00612
	1.4633	0.990272		0.999326		1.0024		0.997206		1.00533
	1.46582	0.992789		0.999357		1.00209		0.992233		1.00493
	1.46836	0.991275		1.00041		0.999584		0.994713		1.00591
	1.4709	0.991309		0.997792		1.00178		0.991935		1.00633
	1.47344	0.991309		0.997585		0.999628		0.996533		1.00637
	1.47599	0.993219		0.999506		0.999904		0.995201		1.00571
	1.47854	0.98896		0.998337		1.00405		1.0006		1.00739
	1.48109	0.991972		0.999805		1.00134		0.993906		1.00624
	1.48365	0.988393		0.997263		1.00396		0.992697		1.00361
	1.48621	0.993889		0.9997		1.00389		0.989429		1.00714
	1.48879	0.99366		0.999386		1.00175		0.997508		1.00573
	1.49136	0.991054		0.999939		1.00103		0.994459		1.00506
	1.49394	0.991342		0.998942		1.00445		0.993562		1.00719
	1.49651	0.992303		0.997976		1.00269		0.998437		1.00695
	1.4991	0.992372		0.998938		0.999166		0.996105		1.00817
	1.50169	0.988149		1.00155		1.00111		0.992949		1.00548
	1.50429	0.991318		0.999276		1.00252		0.998233		1.00733
	1.50689	0.991638		1.00073		1.00322		0.997192		1.0068
	1.50949	0.991764		0.998587		1.00474		0.99034		1.00481
	1.51209	0.991508		0.998287		1.00264		0.994551		1.00801
	1.5147	0.98979		0.998319		0.997647		0.99491		1.00778
	1.51733	0.990632		1.00127		1.00156		0.995043		1.00588
	1.51994	0.991947		0.998736		1.00364		0.995553		1.00675
	1.52256	0.990735		0.998434		1.00141		0.991867		1.00694
	1.5252	0.989887		0.999054		1.00082		0.999089		1.00664
	1.52784	0.989676		0.999111		1.00286		0.993478		1.00665
	1.53048	0.991951		0.998992		1.00009		0.998666		1.0068
	1.53311	0.992411		0.99754		1.00139		0.99491		1.00549
	1.53576	0.990556		0.999276		1.00111		0.992057		1.00529
	1.53841	0.989725		0.996947		1.00132		0.989201		1.00462
	1.54107	0.991067		0.996991		1.0053		0.99005		1.00565
	1.54374	0.991945		0.999132		1.0007		0.995604		1.00538
	1.5464	0.990691		0.996867		1.00155		0.998082		1.00428
	1.54908	0.991376		0.999066		1.00421		0.99302		1.00695
	1.55175	0.99093		1.00137		1.0012		1.00006		1.00841
	1.55443	0.990783		1.00037		0.998379		0.990803		1.00648
	1.55711	0.990577		0.998901		1.00107		0.994562		1.00307
	1.5598	0.992348		0.999745		1.00141		0.990452		1.00728
	1.56249	0.992104		0.996508		1.00439		0.997517		1.00596
	1.56519	0.992995		0.998884		1.00017		0.993995		1.00658
	1.56789	0.991589		0.99857		1.00469		0.988656		1.00523
	1.5706	0.990899		0.997546		0.999984		0.993393		1.00697
	1.57331	0.991277		0.997385		1.00314		0.996819		1.00829
	1.57603	0.988615		1.00068		0.999328		0.994196		1.00674
	1.57875	0.992782		0.996617		1.00243		0.994363		1.00642
	1.58148	0.990189		0.99755		1.00136		0.992935		1.00327
	1.5842	0.988648		1.00058		0.999406		0.993507		1.0052
	1.58694	0.989819		0.998056		1.00296		0.990159		1.00618
	1.58967	0.990552		0.997961		1.00127		0.995457		1.0069
	1.59242	0.991591		0.998203		1.00214		0.997636		1.00636
	1.59518	0.990673		0.999458		0.999605		0.992693		1.00488
	1.59792	0.993582		0.999803		1.00255		0.995414		1.00732
	1.60069	0.988755		0.999225		1.00338		0.994764		1.00649
	1.60345	0.991078		0.998833		1.00293		0.98615		1.00556
	1.60621	0.994137		1.00109		1.00004		0.987361		1.00651
	1.60899	0.990879		0.99996		1.00408		0.993999		1.00664
	1.61176	0.989658		0.996768		1.00039		0.994519		1.00511
	1.61455	0.990352		0.99766		1.00174		0.993981		1.00699
	1.61734	0.991091		0.998626		0.999512		0.996041		1.00665
	1.62013	0.989627		0.999931		1.00114		0.990853		1.00447
	1.62293	0.98988		0.996613		1.00144		0.993771		1.00632
	1.62573	0.991147		0.99933		1.00208		0.992308		1.00824
	1.62853	0.988709		0.998895		1.00226		0.990647		1.00774
	1.63134	0.989685		0.997614		1.0016		0.993519		1.0062
	1.63415	0.990205		0.998676		1.0004		0.992709		1.00631
	1.63698	0.99003		1.0016		1.00243		0.993578		1.00662
	1.6398	0.988303		0.999842		0.996158		0.98777		1.00665
	1.64262	0.990843		0.997883		1.00174		0.994926		1.00566
	1.64546	0.990263		1.00138		1.00311		0.991679		1.00816
	1.6483	0.991206		0.996058		0.999972		0.998954		1.00688
	1.65115	0.989026		1.0013		1.0002		0.993523		1.0058
	1.654	0.990167		0.998515		1.0035		0.986763		1.0064
	1.65685	0.989819		0.998925		0.997101		0.990745		1.00816
	1.65971	0.991564		0.996793		1.00414		0.995919		1.00521
	1.66258	0.989692		0.998444		1.00293		0.994878		1.00615
	1.66544	0.991083		0.99844		1.0058		0.993455		1.00574
	1.66831	0.991058		0.998967		1.0011		0.987706		1.00704
	1.6712	0.989669		1.00051		1.0017		0.992237		1.00769
	1.67408	0.98919		0.997804		1.00126		0.996018		1.00556
	1.67696	0.991006		0.996665		1.002		0.995002		1.00871
	1.67986	0.991625		0.997734		1.00145		0.99699		1.0056
	1.68276	0.987605		1.00137		1.00525		0.9937		1.00454
	1.68566	0.991069		1.00048		1.00126		0.991558		1.00686
	1.68856	0.988901		1.00272		1.0024		0.995238		1.00502
	1.69148	0.992511		0.99792		1.0014		0.997466		1.00593
	1.6944	0.990736		1.00005		1.0029		0.993885		1.00564
	1.69732	0.9913		0.998878		1.00289		0.993745		1.00428
	1.70025	0.990287		0.996609		1.00128		0.99156		1.00532
	1.70319	0.989562		0.99857		1.00108		0.995107		1.00805
	1.70613	0.990735		1.00023		0.999659		0.993372		1.00405
	1.70906	0.990908		1.00054		1.00102		0.991677		1.00643
	1.71201	0.991074		0.997247		1.00455		0.996416		1.00566
	1.71496	0.989259		0.999572		1.00122		0.993324		1.00491
	1.71792	0.989347		1.00005		1.00353		0.988933		1.00627
	1.72089	0.988007		1.00204		1.00082		0.990008		1.00723
	1.72385	0.989448		0.997957		1.00208		0.997615		1.0067
	1.72682	0.990745		1.00033		1.00055		0.993464		1.00446
	1.7298	0.99207		0.99926		1.00122		0.992592		1.00509
	1.73279	0.989654		1.00126		1.00246		0.996883		1.00438
	1.73577	0.989264		1.0016		1.00072		0.99099		1.00636
	1.73876	0.988164		0.998992		0.999352		0.994691		1.00976
	1.74176	0.989224		1.0018		1.00219		0.997915		1.00734
	1.74478	0.989533		0.999047		1.00078		0.997183		1.00556
	1.74777	0.988659		0.999258		1.00432		0.994123		1.00825
	1.75079	0.991589		1.00125		0.998626		0.996892		1.00601
	1.75381	0.989568		0.999597		1.00024		0.988528		1.00702
	1.75684	0.989672		0.999287		1.00253		0.992885		1.00731
	1.75986	0.990353		0.9987		1.001		0.989072		1.00729
	1.7629	0.990796		0.999295		1.00429		0.996766		1.00775
	1.76594	0.989437		1.00005		1.00073		0.992885		1.00508
	1.76899	0.991663		0.99759		1.00124		0.994466		1.0069
	1.77204	0.990559		0.998211		1.00099		0.997622		1.00565
	1.77509	0.988594		1.00112		1.00245		0.995661		1.0052
	1.77815	0.990792		0.995725		1.0012		0.996508		1.00521
	1.78121	0.991759		0.99959		1.0017		0.994647		1.00568
	1.78429	0.988362		0.997625		1.004		1.00083		1.00667
	1.78736	0.989893		1.00119		1.00412		0.998213		1.0062
	1.79045	0.989031		0.998457		1.00311		0.998521		1.00907
	1.79352	0.992082		0.998605		1.00308		0.994711		1.00643
	1.79663	0.992903		1.0004		1.00242		0.993382		1.00747
	1.79973	0.991864		0.999776		1.0036		0.98994		1.00664
	1.80282	0.988959		1.00088		1.00149		0.994096		1.00657
	1.80593	0.990628		0.999369		1.00088		0.993755		1.00606
	1.80904	0.987573		0.998773		1.00547		0.99107		1.00764
	1.81216	0.991884		0.998265		1.00105		0.998158		1.00818
	1.81529	0.986682		1.00203		1.00357		0.994842		1.00677
	1.81841	0.989813		0.998042		1.0032		0.99427		1.00634
	1.82155	0.989074		0.997982		0.999638		1.00044		1.00466
	1.82469	0.989325		0.996702		1.00156		0.989235		1.00678
	1.82784	0.992267		0.997839		1.00032		0.997622		1.007
	1.83099	0.989166		1.00261		1.00469		0.993327		1.00494
	1.83414	0.989188		1.00059		1.00175		0.991221		1.00711
	1.8373	0.98953		0.999817		1.00342		0.99692		1.00679
	1.84046	0.991349		0.999179		1.00142		0.999991		1.00424
	1.84364	0.989118		0.999475		1.00176		0.995306		1.0069
	1.84681	0.987174		0.998628		1.00183		0.991793		1.00727
	1.85	0.992801		0.996278		1.00304		0.996192		1.00744
	1.85319	0.988791		0.996821		1.00015		0.996599		1.00738
	1.85637	0.989808		0.998926		1.00044		0.993178		1.00574
	1.85958	0.989866		1.00019		1.00216		0.999084		1.00691
	1.86279	0.991291		0.999993		1.00385		0.992656		1.00776
	1.86599	0.988856		0.998845		1.0004		0.995553		1.00732
	1.86921	0.988984		1.00291		0.999371		0.994622		1.00767
	1.87242	0.986646		0.99798		1.00112		0.994066		1.00501
	1.87565	0.98921		0.998585		1.00148		0.987388		1.00635
	1.87889	0.990585		0.999149		1.00568		0.996993		1.00389
	1.88213	0.989362		1.00129		0.999799		0.98945		1.00666
	1.88536	0.986767		1.00016		1.00128		0.996956		1.00734
	1.88861	0.992068		1.00115		1.00275		0.996068		1.00824
	1.89188	0.987616		0.997827		1.00289		0.994443		1.00412
	1.89513	0.989492		0.998331		0.999048		0.995254		1.00759
	1.8984	0.990469		1.00056		1.00124		0.998098		1.00403
	1.90166	0.990108		1.00027		1.00147		0.991949		1.00577
	1.90494	0.989739		0.997468		1.00026		0.991409		1.00594
	1.90823	0.987461		0.997447		1.00066		0.991487		1.00632
	1.91151	0.988001		0.998021		1.00269		0.994697		1.00854
	1.9148	0.988375		1.0009		1.00147		0.993867		1.00633
	1.9181	0.987139		0.999524		1.00111		0.993404		1.00624
	1.92141	0.990888		0.999012		1.00533		0.993388		1.00573
	1.92471	0.989772		0.996617		1.00185		0.99175		1.00405
	1.92804	0.987365		0.998892		1.00057		0.991924		1.00453
	1.93135	0.990241		0.997204		1.00327		0.994535		1.00579
	1.93467	0.989063		0.999553		0.999273		0.994185		1.00659
	1.93801	0.988108		1.00049		1.00284		0.990583		1.00773
	1.94135	0.988476		1.0005		0.99756		0.990008		1.00636
	1.9447	0.991607		1.00115		1.00025		0.991198		1.00532
	1.94805	0.989904		1.00044		1.00343		0.99594		1.00818
	1.9514	0.988832		0.999233		1.0029		0.991343		1.00581
	1.95476	0.987777		1.00134		0.99944		0.993221		1.0076
	1.95812	0.98992		0.998087		0.997788		0.992864		1.00673
	1.9615	0.989911		0.999776		1.00173		0.994871		1.00719
	1.96487	0.992933		0.999113		1.00065		0.995103		1.00568
	1.96826	0.986894		1.00023		1.00017		0.992279		1.00528
	1.97165	0.988951		0.99932		1.00376		0.989619		1.00638
	1.97505	0.987246		1.00154		1.00162		0.989896		1.00654
	1.97845	0.987875		0.997239		1.00099		0.997851		1.00689
	1.98186	0.98954		0.997773		1.00114		0.993716		1.00811
	1.98528	0.990131		0.998114		1.0006		0.994743		1.00858
	1.98869	0.987842		0.997009		0.998738		0.993732		1.0048
	1.99211	0.99046		0.999289		1.00177		0.990233		1.00493
	1.99554	0.99046		0.996857		0.99863		0.990878		1.00499
	1.99898	0.989575		0.996481		1.00341		0.994475		1.00747
	2.00242	0.987896		1.00252		0.999472		0.995528		1.00603
	2.00588	0.989815		1.00022		1.00507		0.987574		1.00668
	2.00933	0.990742		0.999217		1.00029		0.993329		1.00431
	2.01279	0.987914		0.999733		1.00018		0.994315		1.00824
	2.01625	0.991215		1.00125		1.00649		0.990416		1.00428
	2.01973	0.989181		0.999398		1.00221		0.992308		1.00536
	2.0232	0.987876		0.998862		0.999965		0.987846		1.00695
	2.02669	0.988585		0.998577		1.00004		0.99172		1.00579
	2.03017	0.987499		1.00394		0.999847		0.994965		1.00563
	2.03366	0.991062		0.997796		1.00195		0.994789		1.00537
	2.03716	0.990713		0.999475		1.00248		0.994814		1.00652
	2.04067	0.987671		1.00041		1.00298		0.996984		1.00573
	2.04419	0.988498		1.00146		1.00318		0.995157		1.00722
	2.04771	0.989416		0.998581		1.00284		0.993867		1.00469
	2.05124	0.989867		0.999886		1.00139		0.992903		1.00656
	2.05476	0.989275		0.999243		0.998525		0.98951		1.00632
	2.0583	0.987638		0.997381		1.00388		0.990427		1.00372
	2.06185	0.990023		0.999784		1.00359		0.995789		1.00556
	2.06539	0.988733		0.998356		1.0004		0.995693		1.00463
	2.06895	0.989714		1.00128		1.00183		0.994821		1.00629
	2.07251	0.989571		1.00118		1.00129		0.992089		1.00692
	2.07608	0.989871		0.998859		1.00001		0.998457		1.00508
	2.07965	0.989065		1.00036		1.00504		0.989622		1.00679
	2.08323	0.990735		0.998259		1.00249		0.992203		1.00588
	2.08681	0.990158		0.999605		1.0023		0.998192		1.00558
	2.09041	0.98915		0.999842		0.999151		0.992668		1.00624
	2.09401	0.988708		1.0009		1.00247		0.99245		1.00653
	2.09761	0.986021		1.00097		1.00159		0.994794		1.00654
	2.10122	0.985125		0.997848		1.00446		0.996807		1.00669
	2.10484	0.991497		1.0002		0.998828		0.991551		1.00616
	2.10846	0.987925		0.998263		0.998212		0.993844		1.00519
	2.11209	0.987779		0.998166		0.998833		0.989622		1.00357
	2.11573	0.990818		0.998893		1.00134		0.993052		1.00734
	2.11936	0.989311		0.999879		1.00346		0.995993		1.00537
	2.12301	0.987528		1.00294		0.997674		0.99099		1.00727
	2.12666	0.98996		0.997635		1.00194		0.992221		1.00791
	2.13033	0.99018		1.00134		1.00451		0.995141		1.00596
	2.13399	0.989654		0.997666		0.998518		0.996112		1.00465
	2.13766	0.988316		0.999512		1.00134		0.987489		1.00789
	2.14134	0.989342		0.998347		1.00222		0.994338		1.00888
	2.14503	0.98891		0.996811		1.00145		0.996315		1.00679
	2.14873	0.988563		0.999353		1.00072		0.997293		1.00752
	2.15241	0.988335		1.00192		1.00388		0.99372		1.00584
	2.15613	0.98887		0.997499		1.00339		0.987198		1.00518
	2.15983	0.988606		0.997278		1.00313		0.990745		1.00541
	2.16355	0.986792		0.99855		1.00343		0.994702		1.00658
	2.16727	0.990673		0.998643		0.999164		0.995524		1.00626
	2.171	0.98911		1.00088		1.00205		0.993771		1.00711
	2.17474	0.990353		0.999563		1.00208		0.991617		1.00827
	2.17847	0.987596		0.999473		1.00529		0.989022		1.0054
	2.18222	0.989954		0.998197		1.0012		0.995494		1.00779
	2.18598	0.989329		0.997042		1.00097		0.990073		1.0068
	2.18974	0.987712		1.00019		1.0033		0.990894		1.01018
	2.19351	0.987799		0.996619		1.00188		0.99619		1.00211
	2.19727	0.989743		1.002		1.00312		0.991594		1.00472
	2.20106	0.986885		0.998985		1.00333		0.996368		1.00582
	2.20485	0.987692		0.999888		0.999103		0.996723		1.00676
	2.20864	0.989396		1.00222		0.999282		0.988848		1.00528
	2.21244	0.989871		0.99785		1.00201		0.99275		1.00764
	2.21625	0.989719		1.00119		1.00333		0.989642		1.00587
	2.22006	0.990001		1.00033		1.00494		0.994604		1.00678
	2.22388	0.98704		1.00021		0.999178		0.993292		1.00731
	2.2277	0.986834		1.00068		1.00371		0.992963		1.00746
	2.23154	0.988447		1.00165		1.00498		0.993713		1.00615
	2.23537	0.984988		0.999904		1.00222		0.992102		1.00855
	2.23922	0.988805		0.997356		1.00256		0.994315		1.00621
	2.24307	0.987891		0.999991		1.00255		0.993041		1.00767
	2.24693	0.987699		1.00124		1.00284		0.988498		1.00823
	2.2508	0.986368		0.999188		1.00301		0.98948		1.00501
	2.25466	0.989024		1.00027		1.0021		0.989745		1.00626
	2.25854	0.986263		1.00043		0.998223		0.990276		1.00592
	2.26242	0.98575		0.997992		0.999368		0.990791		1.00993
	2.26632	0.989669		1.00032		1.00199		0.995009		1.00367
	2.27021	0.985372		1.00075		1.00104		0.991455		1.0058
	2.27413	0.987063		0.998853		1.00098		0.992503		1.00834
	2.27804	0.988554		0.999159		1.00108		0.99216		1.00704
	2.28195	0.987495		0.999681		1.00002		0.993015		1.00669
	2.28588	0.988039		0.997782		1.00079		0.992878		1.00825
	2.28981	0.989445		1.00228		0.999609		0.9914		1.00445
	2.29375	0.987463		0.997005		1.00094		0.986697		1.00799
	2.29769	0.987631		0.999968		0.999373		0.989814		1.00713
	2.30164	0.991539		0.998205		0.999024		0.987905		1.00764
	2.3056	0.989685		1.00197		1.00169		0.990899		1.00529
	2.30956	0.985779		0.999033		1.00427		0.991031		1.00613
	2.31354	0.985251		0.999576		1.0016		0.992558		1.00528
	2.31751	0.988361		1.00255		0.998755		0.995588		1.0069
	2.3215	0.988334		0.997154		1.00112		0.991782		1.00822
	2.32549	0.988068		0.998802		1.00016		0.993201		1.00553
	2.32949	0.987524		0.997732		1.00376		0.996986		1.00539
	2.3335	0.98831		1.00094		1.00272		0.993491		1.00577
	2.33751	0.986984		1.00088		1.00258		0.995608		1.00488
	2.34153	0.990314		0.997701		1.00218		0.987979		1.0073
	2.34555	0.989918		1.00023		1.00199		0.992285		1.00916
	2.34959	0.990278		0.999758		1.00197		0.989404		1.00393
	2.35363	0.990417		1.00042		0.998136		0.990443		1.00753
	2.35768	0.985643		0.999718		1.00031		0.989196		1.00537
	2.36173	0.989699		1.00068		1.00046		0.99489		1.00752
	2.36579	0.988012		1.00165		1.00008		0.990308		1.00877
	2.36985	0.985945		1.00423		0.99948		0.993592		1.00691
	2.37392	0.987082		1.00095		1.0002		0.991981		1.00717
	2.37801	0.987381		1.00093		0.999486		0.988809		1.00689
	2.3821	0.99044		1.00085		1.00283		0.992514		1.00675
[truncated: 2,058 more rows]

## Sheet: Figure 2D
		80S 2C				80S 2C+eEF2 15 min				80S 2C+eEF2+eEF3 15 min				80S 2C+eEF2+eEF3 15 min + TC
		Mean	SEM			Mean	SEM			Mean	SEM			Mean	SEM
	Normalized (%)	100	8			82.7	7.4			58.1	4.3			31	0.3
	Experiment 1	197.582				167.476				107.742				54.2518
	Experiment 2	149.797				138.23				108.52				54.2046
	Experiment 3	172.535				124.023				85.6436				52.7
	Mean	173.305				143.243				100.635				53.7188

## Sheet: Figure 2E
		80S 2C+eEF2+eEF3		80S 2C+eEF2
	Time (s)	TC		TC
	0.01005	1.00852		1.00221
	0.01015	1.0031		1.0032
	0.01025	1.00717		1.00352
	0.010363	0.995585		0.998834
	0.010463	1.00171		0.996419
	0.010563	1.00033		0.99867
	0.010663	0.995841		1.00147
	0.010763	0.999072		1.00033
	0.010863	0.982996		1.00462
	0.010963	1.00567		1.00141
	0.011075	1.0081		0.999989
	0.011175	1.00923		1.00147
	0.011275	1.02067		1.00188
	0.011375	0.986577		0.995748
	0.011475	0.99069		0.997827
	0.011588	0.985053		0.996261
	0.011688	0.973282		1.00065
	0.011788	0.995522		1.00289
	0.011888	0.991093		0.997913
	0.012	0.984224		0.999035
	0.0121	0.979998		0.998426
	0.0122	0.987645		1.00242
	0.0123	0.993149		1.00061
	0.012413	1.00919		1.00031
	0.012513	1.02509		0.993345
	0.012613	1.01988		0.993814
	0.012725	1.00521		0.999566
	0.012825	1.0034		1.00501
	0.012925	0.976506		1.00408
	0.013038	0.998073		0.999386
	0.013138	1.02714		1.00505
	0.013238	0.983547		1.00869
	0.01335	1.00167		1.00077
	0.01345	1.00362		0.998764
	0.01355	1.01101		1.00168
	0.013663	1.01952		1.00645
	0.013763	1.00149		0.999129
	0.013863	1.00572		0.993909
	0.013975	1.01562		0.997278
	0.014075	1.01818		0.995809
	0.014188	1.01638		0.99939
	0.014288	0.993209		1.00346
	0.014388	1.0034		0.999548
	0.0145	0.994109		0.995383
	0.0146	1.01798		0.994132
	0.014713	1.01158		0.998842
	0.014813	1.01468		1.00897
	0.014925	0.998358		0.998162
	0.015025	0.981505		1.00432
	0.015138	1.00776		1.00094
	0.015238	1.0267		0.99793
	0.01535	1.00869		1.00333
	0.01545	0.980408		1.00323
	0.015563	1.00144		1.00062
	0.015663	1.02001		0.99949
	0.015775	1.01988		1.00447
	0.015875	1.00263		1.00208
	0.015988	1.00186		0.994606
	0.016088	1.02227		0.996626
	0.0162	1.02211		0.999523
	0.0163	1.01688		0.998996
	0.016413	0.99245		1.00365
	0.016525	1.00982		1.00304
	0.016625	1.00993		0.99784
	0.016738	1.04779		1.00527
	0.016838	1.02799		1.00087
	0.01695	1.00484		1.00448
	0.017063	1.02138		0.99982
	0.017163	1.00031		1.00641
	0.017275	1.02044		1.00019
	0.017388	1.00826		1.00638
	0.017488	0.997221		1.00271
	0.0176	1.01161		1.00323
	0.017713	1.01247		0.995471
	0.017813	1.00016		0.999718
	0.017925	1.01904		1.00006
	0.018038	1.00971		1.00405
	0.018138	1.00227		1.00787
	0.01825	1.01298		0.999753
	0.018363	1.01377		1.00149
	0.018463	1.00275		1.00157
	0.018575	1.00171		0.994998
	0.018688	1.01303		1.00504
	0.0188	1.02596		1.00534
	0.0189	1.01487		0.99601
	0.019013	0.998126		0.998779
	0.019125	0.99862		1.00298
	0.019238	1.0001		1.00512
	0.01935	1.00204		1.00123
	0.01945	1.02147		1.00076
	0.019563	0.995005		0.995219
	0.019675	1.0099		0.99965
	0.019788	1.02855		0.996513
	0.0199	1.02176		1.00053
	0.02	0.994186		1.00544
	0.020113	1.0067		1.006
	0.020225	1.02202		1.00702
	0.020338	1.0149		1.0014
	0.02045	1.00348		0.998127
	0.020563	1.0062		0.998395
	0.020675	1.0054		0.998608
	0.020788	0.990712		1.00692
	0.020888	1.00054		0.999747
	0.021	0.986859		0.998084
	0.021113	1.00312		0.999384
	0.021225	0.975631		0.995067
	0.021338	0.994708		1.00216
	0.02145	0.988791		1.00104
	0.021563	1.00951		1.00066
	0.021675	0.997722		0.99979
	0.021788	1.01302		0.995754
	0.0219	0.995272		0.994064
	0.022013	0.981257		1.00069
	0.022125	1.0009		1.011
	0.022238	1.00327		0.995721
	0.02235	1.00489		0.996103
	0.022463	1.00882		1.0055
	0.022575	1.00189		1.00775
	0.022688	0.98255		0.997897
	0.0228	1.00835		0.993802
	0.022913	1.00972		0.996554
	0.023025	0.990428		1.00396
	0.023138	0.998068		1.00443
	0.02325	0.988539		1.00496
	0.023363	0.989816		1.00293
	0.023475	1.01216		1.00079
	0.0236	0.987606		1.00032
	0.023713	0.989832		0.999297
	0.023825	1.00759		1.0029
	0.023938	0.987995		1.00138
	0.02405	1.00602		1.00429
	0.024163	0.997203		1.00278
	0.024275	1.00726		1.0018
	0.0244	1.01173		0.999131
	0.024513	1.01357		0.997194
	0.024625	1.00053		1.00283
	0.024738	0.995785		1.00333
	0.02485	1.00812		1.0041
	0.024963	1.00587		1.00673
	0.025088	1.00511		1.00345
	0.0252	0.999247		1.00079
	0.025313	0.999153		1.00304
	0.025425	1.02112		1.00106
	0.02555	1.00728		0.997807
	0.025663	0.997429		0.999283
	0.025775	1.01103		0.994805
	0.025888	1.00836		0.997729
	0.026013	1.00638		0.995319
	0.026125	1.00999		0.995121
	0.026238	1.00675		1.00078
	0.026363	0.993727		1.00305
	0.026475	1.00827		1.00245
	0.026588	1.00675		1.00206
	0.026713	0.995697		0.997813
	0.026825	1.00473		1.00052
	0.026938	1.00748		1.00101
	0.027063	1.03083		1.00984
	0.027175	0.995618		1.00046
	0.027288	1.014		1.00236
	0.027413	1.00824		0.994758
	0.027525	1.01962		0.998602
	0.02765	1.0086		0.999578
	0.027763	1.00573		1.00511
	0.027875	1.00223		0.998492
	0.028	1.00809		0.999722
	0.028113	1.00075		0.996552
	0.028238	0.982519		0.993334
	0.02835	0.991782		1.00374
	0.028475	0.988522		1.0022
	0.028588	0.995254		1.00314
	0.028713	0.995025		0.999646
	0.028825	1.00583		1.00127
	0.028938	1.01866		0.996806
	0.029063	0.988371		1.00378
	0.029188	0.997186		0.994089
	0.0293	1.02789		1.00056
	0.029425	1.00126		1.0034
	0.029538	1.00702		1.00212
	0.029663	1.01036		1.00383
	0.029775	1.0192		0.997468
	0.0299	0.995465		1.00152
	0.030013	1.02902		0.99752
	0.030138	1.01641		1.00303
	0.030263	1.00239		1.00643
	0.030375	1.00935		0.996933
	0.0305	1.00141		0.996054
	0.030613	0.986088		0.999396
	0.030738	0.998561		0.999773
	0.030863	1.01646		0.999339
	0.030975	0.990549		1.00724
	0.0311	0.996335		0.998748
	0.031225	1.00046		1.00417
	0.031338	1.00187		1.00165
	0.031463	1.01368		1.0011
	0.031588	0.999442		1.00088
	0.0317	0.997376		0.993634
	0.031825	0.986746		0.995904
	0.03195	0.989519		0.998615
	0.032063	0.995957		1.00048
	0.032188	1.01236		0.998475
	0.032313	1.00694		1.00267
	0.032438	1.00114		1.00641
	0.03255	1.00627		1.00361
	0.032675	1.03368		1.0042
	0.0328	0.989703		0.999226
	0.032925	1.00729		0.999991
	0.03305	1.01346		0.999328
	0.033163	0.999334		1.00549
	0.033288	0.998972		1.00622
	0.033413	1.00183		0.997749
	0.033538	1.01499		1.00184
	0.033663	0.982342		1.0008
	0.033788	1.00025		0.993525
	0.0339	1.00459		0.99471
	0.034025	0.987515		0.998744
	0.03415	1.0102		1.00573
	0.034275	1.01875		0.997792
	0.0344	1.00586		1.00166
	0.034525	0.999391		1.00803
	0.03465	1.00382		0.999474
	0.034775	1.01029		1.00236
	0.0349	1.01819		0.993919
	0.035025	0.998282		0.99608
	0.03515	1.00974		1.00088
	0.035275	1.01015		0.998321
	0.0354	1.0195		0.997583
	0.035525	1.00143		1.00006
	0.03565	1.0071		0.996332
	0.035775	1.0276		1.0044
	0.0359	1.00615		0.999937
	0.036025	1.00682		1.00522
	0.03615	0.991812		1.00257
	0.036275	0.996882		1.00161
	0.0364	1.00913		0.999619
	0.036525	0.997801		1.00516
	0.03665	1.00838		1.00333
	0.036775	1.00166		1.00428
	0.0369	1.0148		1.0003
	0.037025	0.998058		1.00255
	0.03715	0.986219		1.00417
	0.037275	1.02255		1.00022
	0.0374	0.989137		1.00157
	0.037525	0.993535		0.999626
	0.037663	0.990326		1.0029
	0.037788	0.99602		0.999693
	0.037913	0.978346		1.00351
	0.038038	0.996759		1.00178
	0.038163	1.00068		0.999459
	0.038288	0.984543		1.00056
	0.038425	1.00684		0.997025
	0.03855	1.00644		0.995939
	0.038675	1.01333		0.995607
	0.0388	0.996745		1.00393
	0.038938	1.00277		1.00076
	0.039063	1.02792		1.00612
	0.039188	0.998681		0.998877
	0.039313	0.991774		0.993775
	0.03945	1.01037		1.00329
	0.039575	1.00435		0.994559
	0.0397	1.02018		1.00188
	0.039825	1.00266		1.00321
	0.039963	0.991911		0.998038
	0.040088	1.02672		0.996125
	0.040213	0.995062		1.00224
	0.04035	1.00255		0.999209
	0.040475	1.00684		0.994831
	0.0406	1.00218		0.998268
	0.040738	0.983111		1.00154
	0.040863	1.00147		0.998178
	0.041	0.99617		1.00223
	0.041125	0.992363		1.00254
	0.04125	1.01696		0.998889
	0.041388	0.980527		0.997351
	0.041513	0.986076		1.00376
	0.04165	0.998094		0.999654
	0.041775	0.986357		0.997087
	0.0419	1.00464		0.998102
	0.042038	1.00275		1.00043
	0.042163	1.00015		1.00039
	0.0423	1.00056		1.0062
	0.042425	0.999187		0.994628
	0.042563	0.99425		1.00226
	0.042688	1.00779		1.00572
	0.042825	1.01573		1.00159
	0.04295	0.998466		0.999033
	0.043088	0.998132		1.00344
	0.043225	0.979344		0.990183
	0.04335	1.00753		1.00254
	0.043488	1.0045		0.995902
	0.043613	1.00124		0.997108
	0.04375	1.00061		0.994651
	0.043875	0.994946		1.00365
	0.044013	0.992869		0.997149
	0.04415	1.02974		0.996736
	0.044275	1.00282		1.0047
	0.044413	1.00104		0.9909
	0.04455	0.979062		1.00339
	0.044675	1.01562		1.0043
	0.044813	1.00798		1.0048
	0.04495	0.987866		0.994347
	0.045075	0.997644		1.0022
	0.045213	0.990075		1.00465
	0.04535	0.97361		0.997682
	0.045475	1.00239		1.00395
	0.045613	1.00657		0.997649
	0.04575	1.00064		0.994587
	0.045888	0.987119		1.001
	0.046013	0.999575		0.999993
	0.04615	0.995814		1.00033
	0.046288	0.9994		0.997712
	0.046425	1.01605		1.00133
	0.04655	0.999228		0.996738
	0.046688	1.00027		1.00585
	0.046825	0.994263		1.00238
	0.046963	1.00246		0.998293
	0.0471	0.979666		1.00119
	0.047238	0.988652		1.00277
	0.047363	0.984066		0.999595
	0.0475	0.992451		0.99608
	0.047638	0.992074		0.995256
	0.047775	0.988493		0.998559
	0.047913	0.990501		1.00084
	0.04805	1.001		0.999084
	0.048188	1.0036		1.00508
	0.048325	0.984532		1.00426
	0.048463	0.996848		1.00042
	0.048588	1.00339		1.00315
	0.048725	1.00895		1.00231
	0.048863	0.991627		0.997308
	0.049	0.995399		1.00231
	0.049138	0.982509		1.00057
	0.049275	0.990731		0.99818
	0.049413	0.995738		0.996295
	0.04955	0.998069		0.996718
	0.049688	0.990432		1.00745
	0.049825	0.994421		1.00386
	0.049963	0.99031		1.0058
	0.050113	0.978433		1.00301
	0.05025	0.993494		1.00344
	0.050388	0.981109		1.00457
	0.050525	0.997301		0.996927
	0.050663	1.01304		1.00754
	0.0508	1.00587		1.00065
	0.050938	0.996518		1.00364
	0.051075	0.99705		1.00307
	0.051213	1.0031		1.00491
	0.05135	0.982351		0.997304
	0.0515	0.996106		0.99809
	0.051638	1.0182		1.00413
	0.051775	1.01446		1.00221
	0.051913	0.997605		0.994374
	0.05205	0.983396		1.0007
	0.0522	1.0074		0.996921
	0.052338	1.00653		0.998637
	0.052475	0.995112		0.996363
	0.052613	0.99087		0.994792
	0.052763	1.01374		0.996781
	0.0529	1.00304		0.996177
	0.053038	1.01639		1.00228
	0.053175	1.0081		1.00181
	0.053325	0.99034		1.00067
	0.053463	1.01004		1.00767
	0.0536	0.991863		1.00095
	0.05375	0.984765		0.993982
	0.053888	1.00055		1.00102
	0.054025	0.985196		1.00537
	0.054175	1.00352		1.00076
	0.054313	1.00655		1.002
	0.05445	0.996231		1.0034
	0.0546	0.99268		1.00259
	0.054738	0.997959		1.0079
	0.054888	0.990812		0.99638
	0.055025	0.992426		0.994862
	0.055163	0.992727		0.998549
	0.055313	0.997476		0.996974
	0.05545	1.00552		1.0011
	0.0556	0.976726		1.00187
	0.055738	0.972724		1.00034
	0.055888	0.994113		0.997725
	0.056025	0.995428		1.00141
	0.056175	0.994971		1.00404
	0.056313	0.986236		1.00147
	0.056463	0.977237		1.00409
	0.0566	0.995448		1.00236
	0.05675	0.992249		1.00895
	0.056888	1.00348		0.998506
	0.057038	0.987454		1.00821
	0.057175	1.00987		1.00618
	0.057325	0.9885		1.00593
	0.057475	0.984537		1.0047
	0.057613	1.0004		1.00373
	0.057763	0.988986		1.00698
	0.057913	1.00811		0.999074
	0.05805	0.988153		1.00346
	0.0582	1.00134		0.999201
	0.058338	0.997542		0.99981
	0.058488	0.987405		0.999215
	0.058638	0.986788		1.00499
	0.058788	0.986302		0.993496
	0.058925	0.974757		1.00846
	0.059075	0.985705		0.998906
	0.059225	0.997591		0.995922
	0.059363	1.01968		0.998732
	0.059513	0.992815		1.00485
	0.059663	0.997887		1.00112
	0.059813	1.00128		0.996238
	0.05995	0.977078		1.00427
	0.0601	1.00246		1.00416
	0.06025	1.00393		0.995818
	0.0604	1.00078		1.00159
	0.06055	0.967991		1.00563
	0.0607	0.996361		0.999191
	0.060838	0.997079		1.00124
	0.060988	0.990591		0.998797
	0.061138	0.980941		1.00193
	0.061288	1.00822		0.999164
	0.061438	0.979475		1.00279
	0.061588	0.982691		1.00286
	0.061738	0.997859		1.00807
	0.061888	1.01256		0.999982
	0.062038	0.977442		1.00224
	0.062175	0.974611		1.00307
	0.062325	0.978703		0.99762
	0.062475	0.98124		1.00827
	0.062625	1.00903		1.00003
	0.062775	0.995155		1.00316
	0.062925	0.974772		1.00743
	0.063075	0.977776		1.0028
	0.063225	0.982398		0.997259
	0.063375	0.996929		0.998182
	0.063525	0.986565		0.998338
	0.063688	0.998549		0.998609
	0.063838	1.00188		1.00709
	0.063988	0.985599		0.999576
	0.064138	0.990846		1.00708
	0.064288	1.01391		0.999562
	0.064438	0.996222		1.0014
	0.064588	0.995943		1.00537
	0.064738	0.992271		1.00024
	0.064888	0.992012		0.993525
	0.06505	0.986537		0.998297
	0.0652	0.982425		1.00067
	0.06535	1.00064		1.00749
	0.0655	0.995292		1.00062
	0.06565	0.973635		1.00249
	0.0658	0.986432		1.00366
	0.065963	0.981852		1.00587
	0.066113	1.00265		1.00362
	0.066263	0.99322		0.997608
	0.066413	0.989986		1.00282
	0.066575	1.01432		1.00625
	0.066725	0.991054		1.00374
	0.066875	1.00818		1.00767
	0.067038	0.99845		1.00985
	0.067188	0.97979		0.999972
	0.067338	0.980304		1.00154
	0.0675	0.990347		1.00344
	0.06765	0.991178		1.00028
	0.0678	0.983204		1.00331
	0.067963	0.994747		1.00158
	0.068113	0.980371		1.0027
	0.068263	1.00641		1.00032
	0.068425	0.978844		1.0021
	0.068575	1.01798		0.996041
	0.068738	0.990562		1.00032
	0.068888	1.00492		1.00462
	0.06905	0.99763		1.00212
	0.0692	0.988111		0.999531
	0.06935	0.992875		0.996675
	0.069513	0.984055		1.00581
	0.069663	1.00132		0.995715
	0.069825	1.01433		1.004
	0.069975	0.990344		1.00921
	0.070138	0.985777		1.0029
	0.0703	0.986181		1.00637
	0.07045	0.999626		1.00381
	0.070613	0.986554		1.00148
	0.070763	0.988135		1.01048
	0.070925	0.980501		0.999031
	0.071075	0.982677		0.998658
	0.071238	1.00136		1.00039
	0.0714	0.982433		1.00734
	0.07155	0.985846		1.01143
	0.071713	0.978144		0.999986
	0.071875	0.993566		0.995701
	0.072025	1.00406		1.00353
	0.072188	1.00065		1.00258
	0.07235	0.989583		1.00822
	0.0725	0.986376		1.00038
	0.072663	0.975745		1.00083
	0.072825	1.00136		1.00423
	0.072988	0.999165		1.00113
	0.073138	0.989511		0.997054
	0.0733	1.00299		1.00423
	0.073463	0.997641		0.997618
	0.073625	1.00115		1.00281
	0.073775	0.995719		1.00207
	0.073938	0.95924		1.00576
	0.0741	0.979938		1.00571
	0.074263	1.00442		1.00265
	0.074425	1.00367		1.00273
	0.074588	0.978718		1.0074
	0.074738	0.993874		0.999072
	0.0749	0.990341		1.0027
	0.075063	0.992482		0.99833
	0.075225	0.976491		1.00762
	0.075388	1.00111		1.00558
	0.07555	0.972149		1.00156
	0.075713	0.999813		1.00287
	0.075875	1.0057		1.0009
	0.076038	0.992026		1.00549
	0.0762	0.99023		1.01188
	0.076363	0.992959		1.00327
	0.076525	0.990381		1.00416
	0.076688	0.996123		1.00639
	0.07685	1.00044		1.00855
	0.077013	0.990922		1.00953
	0.077175	1.00564		1.00204
	0.077338	0.991292		1.00044
	0.0775	0.995693		1.00399
	0.077663	0.990717		0.99842
	0.077825	0.983227		1.0008
	0.077988	0.967517		1.00246
	0.07815	1.00085		1.00537
	0.078325	0.980138		1.00829
	0.078488	0.996027		1.00025
	0.07865	0.998352		1.00565
	0.078813	0.999512		1.00611
	0.078975	0.978265		1.00663
	0.079138	0.988645		1.0039
	0.079313	0.965544		1.01124
	0.079475	1.00338		1.00741
	0.079638	1.00418		1.00134
	0.0798	0.988407		1.00243
	0.079975	0.987174		1.00109
	0.080138	0.975769		1.00291
	0.0803	0.964114		1.00768
	0.080463	0.972109		1.00272
	0.080638	0.980471		1.00146
	0.0808	0.981095		1.00229
	0.080963	0.991857		1.0019
	0.081138	0.994296		1.00906
	0.0813	1.01255		1.00018
	0.081463	0.98845		1.00358
	0.081638	0.98065		1.0073
	0.0818	0.981822		0.996771
	0.081975	0.965415		1.00138
	0.082138	0.985759		1.00338
	0.0823	0.989209		0.999265
	0.082475	1.0034		1.00409
	0.082638	0.995535		0.998287
	0.082813	0.982413		1.0066
	0.082975	0.999097		0.997969
	0.08315	0.990306		1.00043
	0.083313	0.973965		1.00251
	0.083488	0.986558		1.00495
	0.08365	0.993629		1.00491
	0.083825	0.971821		1.00185
	0.083988	0.983902		1.00099
	0.084163	0.974934		0.994852
	0.084338	0.993403		1.00283
	0.0845	1.00677		0.997392
	0.084675	1.00012		0.999892
	0.084838	1.00428		0.995658
	0.085013	0.997487		1.0106
	0.085188	0.988436		1.00082
	0.08535	0.972728		1.00895
	0.085525	0.984498		1.00482
	0.0857	0.998852		1.00617
	0.085863	0.983514		0.998852
	0.086038	1.00234		1.00642
	0.086213	0.995703		1.00579
	0.086375	0.986935		1.00864
	0.08655	0.982405		1.00694
	0.086725	0.999736		1.00507
	0.0869	0.980899		0.99744
	0.087063	0.981494		0.994089
	0.087238	0.994279		1.00712
	0.087413	1.00174		1.0133
	0.087588	1.00803		1.00129
	0.087763	0.995656		1.00485
	0.087938	0.991776		1.00709
	0.0881	0.982		1.00179
	0.088275	0.977616		1.00542
	0.08845	0.979562		1.00675
	0.088625	0.987745		1.00113
	0.0888	1.00036		1.00542
	0.088975	0.992456		1.00532
	0.08915	1.0141		1.00816
	0.089325	0.986758		1.00273
	0.0895	0.984508		1.01273
	0.089675	0.983774		1.00063
	0.08985	0.973675		1.00344
	0.090025	0.981164		1.00663
	0.0902	0.985112		1.00597
	0.090375	0.989754		1.00267
	0.09055	0.982822		1.00185
	0.090725	0.989678		1.00238
	0.0909	0.984077		1.00031
	0.091075	0.996283		1.00538
	0.09125	0.990961		0.999414
	0.091425	0.991099		1.00939
	0.0916	1.00119		1.00897
	0.091775	0.997816		1.00333
	0.09195	0.975144		1.00089
	0.092138	0.978297		0.997052
	0.092313	0.987384		1.00026
	0.092488	0.982128		1.00371
	0.092663	0.979587		1.00443
	0.092838	0.978021		1.00657
	0.093025	1.01078		1.00453
	0.0932	0.999435		1.00885
	0.093375	0.966528		0.997278
	0.09355	0.980724		0.99779
	0.093738	0.980471		0.995137
	0.093913	0.994064		1.00652
	0.094088	1.00957		0.998377
	0.094263	0.98756		0.997721
	0.09445	0.978141		1.0047
	0.094625	0.990742		1.00299
	0.0948	0.983221		1.00764
	0.094988	0.990805		1.00213
	0.095163	0.997384		0.998705
	0.09535	1.00704		1.00056
	0.095525	0.980155		1.00038
	0.0957	0.995344		1.0031
	0.095888	1.00477		1.00419
	0.096063	0.984935		1.00584
	0.09625	0.987134		0.996578
	0.096425	1.0011		0.999418
	0.096613	0.995262		1.00558
	0.096788	0.990871		1.00446
	0.096975	1.00516		1.00835
	0.09715	0.985058		1.00532
	0.097338	1.00367		1.0004
	0.097513	0.984063		1.00412
	0.0977	1.0027		1.00388
	0.097875	0.990574		1.00219
	0.098063	0.989769		1.00446
	0.09825	0.999152		1.00349
	0.098425	0.991884		0.998533
	0.098613	1.01647		1.00432
	0.098788	1.00435		1.00225
	0.098975	1.00315		1.00953
	0.099163	0.984007		1.0036
	0.099338	0.995949		1.0061
	0.099525	0.983227		1.00449
	0.099713	0.990532		1.00009
	0.0999	0.984053		0.998961
	0.100075	1.00262		1.0051
	0.100263	1.00794		1.00457
	0.10045	0.998428		1.0072
	0.100638	0.97491		1.00395
	0.100813	0.980607		1.00494
	0.101	0.997552		1.00482
	0.101187	0.998599		1.00122
	0.101375	0.990875		1.00503
	0.101563	1.00622		1.00168
	0.101737	1.00657		1.00436
	0.101925	0.991739		1.00657
	0.102113	0.985751		1.00298
	0.1023	0.980127		1.00396
	0.102487	0.975436		1.00062
	0.102675	0.977826		1.0021
	0.102862	0.982057		0.995871
	0.10305	0.985587		1.00799
	0.103238	0.976989		1.00471
	0.103425	0.974868		1.00575
	0.103612	0.992587		1.00539
	0.1038	0.98412		0.995609
	0.103988	0.992379		1.00238
	0.104175	0.982259		1.00141
	0.104363	0.993724		1.00025
	0.10455	0.98931		1.00235
	0.104737	0.992382		0.996681
	0.104925	0.975732		1.00413
	0.105113	0.999728		1.01095
	0.1053	0.996219		1.00813
	0.1055	0.980891		1.00226
	0.105687	0.97671		1.0041
	0.105875	0.980981		0.998383
	0.106063	1.00539		1.00858
	0.10625	0.983766		1.00479
	0.106437	0.968483		1.00734
	0.106638	0.992716		1.00165
	0.106825	0.976362		0.999519
	0.107013	1.00127		1.0025
	0.1072	1.00234		1.00422
	0.1074	0.984609		1.00584
	0.107588	0.99249		1.00515
	0.107775	0.998017		1.00981
	0.107975	0.979002		1.00605
	0.108162	0.993775		1.00844
	0.10835	0.992493		1.00767
	0.10855	0.974815		1.00759
	0.108737	0.980787		1.00111
	0.108925	0.982222		0.991085
	0.109125	1.0079		1.00429
	0.109312	0.987601		1.00735
	0.109513	0.97971		1.00037
	0.1097	1.01818		1.00261
	0.1099	0.991027		1.00146
	0.110087	0.987174		1.00007
	0.110275	1.01063		1.00327
	0.110475	0.987691		1.00586
	0.110662	0.990954		1.0026
	0.110863	1.00395		1.0046
	0.111062	0.986123		1.00215
	0.11125	1.0168		1.00194
	0.11145	0.98677		1.00462
	0.111638	0.99479		1.00343
	0.111837	0.987216		1.00357
	0.112038	0.989792		0.995512
	0.112225	0.991547		1.00449
	0.112425	0.96095		1.00532
	0.112613	0.984235		1.00966
	0.112812	0.980801		1.0133
	0.113013	1.01421		1.00251
	0.113213	0.992387		1.00738
	0.1134	0.991585		0.998949
	0.1136	0.985021		1.00185
	0.1138	0.964378		1.006
	0.113987	0.990066		1.00076
	0.114188	1.00557		1.00075
	0.114387	0.980556		1.00642
	0.114588	0.970114		0.994741
	0.114787	0.991987		0.995459
	0.114975	0.969758		0.998547
	0.115175	1.00335		1.00019
	0.115375	0.972154		1.00818
	0.115575	0.979621		1.00542
	0.115775	0.98663		1.00104
	0.115975	1.01214		1.00675
	0.116175	0.995374		1.00421
	0.116375	1.01046		1.00972
	0.116575	0.992408		1.00262
	0.116775	0.992911		1.0051
	0.116975	0.978749		1.0032
	0.117175	0.980283		1.00664
	0.117375	0.993412		1.00133
	0.117575	1.00507		1.00502
	0.117775	0.96719		1.0029
	0.117975	0.996854		1.0072
	0.118175	0.984633		0.994575
	0.118375	1.00041		1.00257
	0.118575	0.986454		1.00535
	0.118775	0.990391		0.999769
	0.118975	1.00157		1.00229
	0.119175	0.996427		0.997829
	0.119387	0.975578		1.00812
	0.119588	0.999254		1.00465
	0.119787	0.997083		1.00704
	0.119988	0.969602		0.999929
	0.120187	0.954217		0.998043
	0.1204	0.992989		1.00657
	0.1206	0.992067		0.999439
	0.1208	0.964694		1.00167
	0.121	0.976097		1.00083
	0.121212	0.977258		0.996601
	0.121413	0.989279		1.00798
	0.121612	0.995305		1.00391
	0.121825	0.992756		0.997673
	0.122025	0.96311		1.00533
	0.122225	0.988562		0.998243
	0.122437	0.996999		1.0075
	0.122638	0.989312		1.00498
	0.122837	0.994761		1.00433
	0.12305	1.00282		1.00752
	0.12325	0.986119		1.00259
	0.123462	0.978296		1.00497
	0.123663	0.993682		1.00586
	0.123875	0.983491		1.00664
	0.124075	0.979138		1.00621
	0.124288	0.992391		1.00353
	0.124487	0.988555		1.00036
	0.1247	0.991889		1.00408
	0.1249	0.977565		0.999927
	0.125113	1.00167		0.99739
	0.125325	0.987237		0.999785
	0.125525	0.99624		1.00343
	0.125738	0.973967		1.00131
	0.125938	0.974612		1.00407
	0.12615	0.97747		1.00637
	0.126363	0.993653		1.00259
	0.126563	0.962368		1.00109
	0.126775	0.978748		0.999
	0.126988	0.981333		1.00681
	0.1272	0.976176		1.005
	0.1274	0.99993		1.00036
	0.127613	0.977798		0.999351
	0.127825	0.996028		1.00038
	0.128037	0.997603		1.00815
	0.12825	0.98588		0.998494
	0.12845	0.991913		1.00146
	0.128662	0.979252		1.00303
	0.128875	0.968408		1.00695
	0.129087	1.00457		1.00122
	0.1293	0.987808		1.00387
	0.129513	0.99526		0.999117
	0.129725	0.983384		1.00426
	0.129937	0.973413		1.00214
	0.13015	0.981763		1.00741
	0.130362	0.977017		0.999156
	0.130562	0.97043		1.00747
	0.130775	0.987652		1.00833
	0.130987	0.982181		1.00299
	0.131213	0.981549		1.00285
	0.131425	0.977541		1.00131
	0.131637	0.994042		1.00562
	0.13185	0.986105		1.00349
	0.132062	0.983807		1.00542
	0.132275	0.974854		1.00968
	0.132488	0.981916		1.00764
	0.1327	0.979198		1.0048
	0.132913	0.997526		0.999224
	0.133125	0.987196		1.00325
	0.13335	0.994092		1.0044
	0.133563	0.995354		1.0067
	0.133775	0.976776		1.00307
	0.133988	0.998242		1.00083
	0.134212	0.989809		1.0018
	0.134425	0.971881		1.00262
	0.134638	0.99705		1.00079
	0.13485	0.98642		0.999521
	0.135075	0.98854		1.00676
	0.135287	0.958765		1.00506
	0.1355	0.996694		1.00324
	0.135725	0.995497		1.00879
	0.135937	0.970191		0.999367
	0.136163	0.972969		1.00355
	0.136375	0.972911		1.00326
	0.136588	0.989827		1.00191
	0.136812	0.982519		1.00662
	0.137025	0.977646		1.00226
	0.13725	0.979919		1.00413
	0.137462	0.970372		1.00551
	0.137688	0.983827		0.999646
	0.1379	0.989076		1.00333
	0.138125	1.00214		1.00631
	0.138337	0.9799		1.00491
	0.138563	0.990132		0.997708
	0.138775	0.995967		1.00206
	0.139	0.996488		1.00651
	0.139225	0.973463		1.00528
	0.139437	1.00956		1.0003
	0.139663	0.982663		1.00096
	0.139887	0.980495		1.00397
	0.1401	0.974357		1.00895
	0.140325	0.981296		1.0065
	0.14055	0.954684		1.00495
	0.140762	0.970758		0.999117
	0.140988	0.988346		1.00796
	0.141212	1.00012		1.00788
	0.141438	0.985678		1.00801
	0.141662	0.989796		1.00427
	0.141875	0.992398		0.997907
	0.1421	0.990228		1.00179
	0.142325	0.989634		1.00157
	0.14255	0.983834		1.00634
	0.142775	0.976216		0.999888
	0.143	0.983371		1.00153
	0.143225	0.977419		1.00343
	0.14345	0.996837		1.00025
	0.143675	0.981873		0.999328
	0.143888	0.993791		0.997696
	0.144112	0.981607		1.00543
	0.144338	0.981652		1.00636
	0.144562	0.977059		1.00783
	0.144788	0.997988		1.004
	0.145025	0.971791		1.00289
	0.14525	1.0059		1.0065
	0.145475	0.998469		1.00397
	0.1457	0.989439		0.998364
	0.145925	0.966471		0.996494
	0.14615	0.974254		1.00643
	0.146375	1.01105		1.0073
	0.1466	0.973461		1.0077
	0.146825	0.997445		0.994981
	0.147062	0.999127		1.00244
	0.147288	0.970875		1.00798
	0.147512	0.971858		0.999929
	0.147738	0.968076		1.00626
	0.147975	0.98329		1.00085
	0.1482	0.986486		1.00202
	0.148425	0.991122		1.00055
	0.148662	0.985498		1.00469
	0.148888	0.985613		1.00695
	0.149112	0.991322		1.00209
	0.14935	0.998849		1.00049
	0.149575	0.995102		1.00434
	0.1498	0.986619		1.00442
	0.150037	0.986724		1.00455
	0.150263	0.985514		1.00318
	0.1505	0.986138		0.997803
	0.150725	0.998138		1.0039
	0.150963	0.982209		1.00911
	0.151187	0.987559		1.00395
	0.151425	0.987674		1.0022
	0.15165	0.990579		0.997448
	0.151888	0.979197		1.00242
	0.152112	0.971512		1.00903
	0.15235	0.981162		1.00036
	0.152575	0.974425		0.997594
	0.152812	0.980315		1.00363
	0.15305	1.00475		1.01342
	0.153275	0.98769		1.00154
	0.153512	0.982674		1.00272
	0.15375	0.985683		1.00264
	0.153975	0.969395		0.999749
	0.154213	0.967354		0.995127
	0.15445	0.98929		0.995832
	0.154687	0.996391		1.01183
	0.154913	0.985322		0.997714
	0.15515	0.992563		0.997477
	0.155388	1.00426		1.003
	0.155625	0.977683		1.00398
	0.155862	0.971473		1.00397
	0.1561	0.980073		0.998578
	0.156325	0.966792		1.00174
	0.156563	0.98082		1.00595
	0.1568	0.968842		1.00922
	0.157037	0.996552		1.00544
	0.157275	0.989678		1.01021
	0.157513	0.988819		1.00277
	0.15775	0.967222		1.00679
	0.157988	0.983597		1.00464
	0.158225	0.986158		0.998857
	0.158462	0.971662		1.00073
	0.1587	1.00268		0.997226
	0.158937	0.973052		1.00415
	0.159175	0.973083		1.00553
	0.159413	0.987763		1.00972
	0.159663	0.990581		1.00136
	0.1599	0.989785		1.00223
	0.160138	0.979039		1.00334
	0.160375	0.989896		1.0133
	0.160612	0.995999		1.00222
	0.16085	0.995009		1.0092
	0.1611	0.981019		1.00374
	0.161337	0.969954		1.00879
	0.161575	0.973914		1.00481
	0.161812	0.987731		1.00134
	0.162062	0.985846		1.0107
	0.1623	0.992796		1.00123
	0.162538	0.99153		1.00682
	0.162787	0.962871		1.00276
	0.163025	0.981625		1.00223
	0.163275	0.986394		0.996578
	0.163512	0.991383		1.00483
	0.16375	0.972245		1.00403
	0.164	0.970905		1.00456
	0.164237	0.975402		1.01087
	0.164487	0.988804		1.00262
	0.164725	1.00468		1.00963
	0.164975	0.975963		1.00174
	0.165212	0.967015		1.00633
	0.165462	0.974731		0.998266
	0.1657	0.990743		1.00826
	0.16595	0.979353		1.00733
	0.1662	0.99188		1.00515
	0.166438	0.967499		1.00486
	0.166688	0.986662		1.00283
	0.166938	0.985869		1.00011
	0.167175	0.9732		1.00327
	0.167425	0.987233		1.00672
	0.167675	0.998732		0.996138
	0.167912	0.968266		0.998567
	0.168162	0.954415		1.00059
	0.168413	0.973616		1.00539
	0.168663	0.994345		1.00496
	0.1689	0.977125		1.01108
	0.16915	0.983338		1.00448
	0.1694	0.968648		1.0071
	0.16965	0.983795		0.999851
	0.1699	0.970559		1.00188
	0.17015	0.993331		1.0031
	0.1704	0.993545		1.00575
	0.17065	0.996009		1.00487
	0.1709	0.977255		1.00371
	0.17115	0.963045		1.00159
	0.1714	0.967002		1.00242
	0.17165	1.00991		1.0073
	0.1719	0.943466		1.0084
	0.17215	0.988883		1.01059
	0.1724	0.973853		1.0033
	0.17265	0.990548		1.00693
	0.1729	0.974943		1.00003
	0.17315	0.982996		1.00157
	0.1734	0.989418		1.00881
	0.17365	0.991665		1.00582
	0.1739	0.969745		1.00258
	0.174163	0.98384		1.00084
	0.174413	0.984272		1.00353
	0.174663	0.975616		0.999507
	0.174912	0.984731		1.00297
	0.175175	0.986828		1.00394
	0.175425	0.968064		1.00594
	0.175675	0.986887		1.00376
	0.175925	0.994847		1.00717
	0.176188	0.973743		1.00537
	0.176437	0.984028		1.00552
	0.1767	0.994221		1.00353
	0.17695	0.958822		0.998846
	0.1772	0.993937		1.00568
	0.177463	0.974463		1.0062
	0.177713	0.983069		1.01138
	0.177975	0.974487		0.997565
	0.178225	0.993585		0.994676
	0.178487	0.972256		1.00431
	0.178738	0.974831		1.00743
	0.179	0.970842		1.0013
	0.17925	0.984077		1.01073
	0.179513	0.983484		1.00314
	0.179775	0.999748		1.00061
	0.180025	1.00063		1.00458
	0.180287	0.978308		1.00196
	0.180538	0.977926		1.00883
	0.1808	0.991103		1.00258
	0.181063	0.977445		1.00107
	0.181325	0.990211		1.00479
	0.181575	0.991307		1.00578
	0.181837	0.971346		1.00534
	0.1821	0.991585		1.0044
	0.182362	0.972558		1.00344
	0.182612	0.975695		0.999174
	0.182875	0.987621		1.00661
	0.183138	0.983302		1.00514
	0.1834	0.987869		1.00174
	0.183663	0.943715		1.00871
	0.183925	0.972148		1.00894
	0.184188	0.977693		1.0068
	0.18445	0.986181		1.00736
	0.184712	0.992523		1.00737
	0.184975	0.975119		1.00322
	0.185237	0.996856		1.00209
	0.1855	0.977879		1.00374
	0.185762	0.942134		1.01004
	0.186025	0.957003		0.999947
	0.186288	0.993667		1.00161
	0.18655	0.96107		1.00819
	0.186813	0.98864		1.00665
	0.187075	0.96526		0.995719
	0.187338	0.974118		0.998635
	0.187613	0.976897		1.00026
	0.187875	0.964622		1.00851
	0.188138	0.978015		0.997216
	0.1884	0.985855		1.00261
	0.188675	0.975662		1.01037
	0.188938	0.990429		1.00292
	0.1892	0.976764		1.00462
	0.189462	0.962031		1.00833
	0.189737	0.986588		1.00663
	0.19	0.997652		1.00969
	0.190262	0.961692		1.00468
	0.190537	0.978694		1.01063
	0.1908	0.97855		1.00669
	0.191075	0.974406		1.00705
	0.191337	0.959437		1.00984
	0.191612	0.986499		1.0079
	0.191875	0.970938		1.00077
	0.19215	0.985259		1.00141
	0.192412	0.996246		1.00069
	0.192687	0.976888		1.00038
	0.19295	0.98207		1.00862
	0.193225	0.985718		1.00348
	0.1935	0.959578		1.0057
	0.193762	0.97604		0.99704
	0.194037	0.995508		1.00117
	0.194312	0.989916		1.00435
	0.194575	0.979412		1.00961
	0.19485	0.966883		1.00566
	0.195125	0.978462		1.00564
	0.195387	0.986638		1.00362
	0.195662	0.983227		1.00553
	0.195937	0.976953		0.999263
	0.196213	0.978221		1.00656
	0.196488	0.967193		1.00757
	0.196763	0.970487		1.00406
	0.197025	0.992439		1.00345
	0.1973	0.968294		1.00538
	0.197575	0.978925		1.00473
	0.19785	0.981877		1.0082
	0.198125	0.988378		1.00647
	0.1984	0.979614		1.00174
	0.198675	0.963319		0.99973
	0.19895	0.978736		0.999689
	0.199225	0.981067		1.00595
	0.1995	0.982328		1.00009
	0.199775	0.985		1.00919
	0.20005	0.956551		1.00013
	0.200325	0.979405		1.00316
	0.200613	0.973479		0.997946
	0.200888	0.962573		1.00765
	0.201163	0.985676		1.00212
	0.201438	0.966078		1.00671
	0.201713	0.954961		1.00466
	0.202	0.977672		1.00609
	0.202275	0.972876		1.00532
	0.20255	0.978165		0.996441
	0.202825	0.958865		1.01027
	0.203112	0.995512		1.00867
	0.203387	0.959417		1.0037
	0.203662	0.960838		1.00285
	0.20395	0.986932		1.00596
	0.204225	1.00613		1.00119
	0.204513	0.963412		0.999488
	0.204787	0.973645		0.996749
	0.205075	0.976511		1.00636
	0.20535	0.993879		1.00367
	0.205637	0.985584		0.998502
	0.205913	0.961871		1.00494
	0.2062	0.974574		1.00107
	0.206475	0.974351		1.00603
	0.206762	0.966281		1.00547
	0.207037	0.988481		0.99371
	0.207325	0.969725		0.993273
	0.207612	0.977028		1.00815
	0.207888	0.961074		1.01179
	0.208175	0.958583		1.0044
	0.208463	0.953342		0.996314
	0.20875	0.969401		1.00311
	0.209025	0.976075		1.00389
	0.209312	0.97641		1.00166
	0.2096	0.994307		1.00328
	0.209888	0.962742		1.00503
	0.210175	0.966448		1.00892
	0.21045	0.990071		1.00001
	0.210737	0.972635		0.997378
	0.211025	0.978834		1.00164
	0.211313	0.985212		1.00253
	0.2116	0.967926		1.00398
	0.211887	0.971106		0.999859
	0.212175	0.974224		1.00238
	0.212462	0.997614		1.00582
	0.21275	0.973526		0.999459
	0.213038	0.984923		1.007
	0.213325	0.981424		1.00595
	0.213612	0.983974		1.00009
	0.213913	0.973607		1.00748
	0.2142	0.97415		1.0052
	0.214487	0.969906		1.00329
	0.214775	0.988123		1.00265
	0.215062	0.967855		1.00052
	0.21535	0.958471		1.00315
	0.21565	0.976563		1.00653
	0.215937	0.994701		1.00585
	0.216225	0.974257		1.00238
	0.216525	0.983641		1.00028
	0.216813	0.968599		0.999462
	0.2171	0.988185		1.00704
	0.2174	0.980703		1.00264
	0.217688	0.978438		1.00683
	0.217975	0.998536		1.00486
	0.218275	0.985277		1.0021
	0.218562	0.968627		1.00143
	0.218863	0.977171		1.0065
	0.21915	0.955344		1.00251
	0.21945	0.974549		1.00572
	0.219737	0.958561		0.999328
	0.220038	0.960778		1.00273
	0.220337	0.955221		1.01093
	0.220625	0.966943		1.00315
	0.220925	0.976045		1.0012
	0.221213	0.974281		1.00329
	0.221512	0.974236		1.00557
	0.221813	0.970659		1.00545
	0.222113	0.985294		0.998371
	0.2224	0.974968		0.99744
	0.2227	0.966667		1.00524
	0.223	0.975603		0.997712
	0.2233	0.985809		1.00403
	0.223587	0.977881		1.00742
	0.223888	0.96075		1.00491
	0.224187	0.967551		1.00253
	0.224487	0.964501		0.999902
	0.224788	0.974836		1.0015
	0.225087	1.00187		1.00035
	0.225387	0.972437		1.00539
	0.225688	0.98983		1.00057
	0.225987	0.966751		1.00297
	0.226287	0.966466		1.00389
	0.226588	0.984327		1.00052
	0.226887	0.981982		1.00291
	0.227187	0.962327		1.00464
	0.227488	0.986116		0.99776
	0.227787	0.959858		0.999624
	0.2281	0.970639		1.00487
	0.2284	0.974925		0.996997
	0.2287	0.974567		1.00791
	0.229	0.979585		1.00103
	0.229312	0.978403		0.997963
	0.229612	0.968593		0.998852
	0.229913	0.982546		0.999636
	0.230212	0.965458		1.00133
	0.230525	0.951008		0.997825
	0.230825	0.96574		1.00338
	0.231125	0.957206		0.996907
	0.231438	0.970391		1.00684
	0.231737	0.982223		1.00226
	0.23205	0.962577		0.999156
	0.23235	0.980542		1.00434
	0.232662	0.949997		1.001
	0.232963	0.97436		1.00597
	0.233275	0.95815		0.99883
	0.233575	0.986179		1.00581
	0.233887	0.99159		1.00501
	0.2342	0.968263		0.995551
	0.2345	0.96473		1.00704
	0.234812	0.963091		1.00114
	0.235125	0.975897		1.00815
	0.235425	0.989062		0.999103
	0.235738	0.956239		0.99544
	0.23605	0.954255		1.00382
	0.236363	0.981456		1.00749
	0.236663	0.969514		1.00621
	0.236975	0.965139		0.994553
	0.237288	0.971346		1.00639
	0.2376	0.989156		1.00121
	0.237913	0.95233		1.00615
	0.238225	0.963526		1.00111
	0.238538	0.965443		1.00311
	0.23885	0.98205		1.0031
	0.239163	0.974446		1.00084
	0.239475	0.962564		1.00318
	0.239788	0.94601		0.998998
	0.2401	0.96462		1.0021
	0.240413	0.960106		1.00609
	0.240725	0.981603		0.99874
	0.241038	0.971099		1.00313
	0.24135	0.961159		1.00425
	0.241663	0.969613		1.00557
	0.241975	0.95706		1.00835
	0.2423	0.974718		0.999972
	0.242612	0.969455		1.00688
	0.242925	0.97303		1.00058
	0.243237	0.9622		1.00372
	0.243563	0.975904		0.994555
	0.243875	0.974568		0.998557
	0.244188	0.973987		1.00143
	0.244512	0.969677		1.00164
	0.244825	0.972399		1.00333
	0.245137	0.964313		0.997204
	0.245463	0.968387		1.00042
	0.245775	0.979324		1.00396
	0.2461	0.97814		1.00128
	0.246413	0.969497		0.999572
	0.246737	0.963992		1.00204
	0.247063	0.951335		1.00244
	0.247375	0.964002		1.00972
	0.2477	0.97113		1.00398
	0.248012	0.97352		1.00934
	0.248338	0.96868		1.00389
	0.248663	0.965308		1.00233
	0.248975	0.972713		1.00248
	0.2493	0.982641		1.0051
	0.249625	0.96731		0.99995
	0.24995	0.973318		0.998973
	0.250262	0.972597		0.998047
	0.250587	0.979915		1.00565
	0.250912	0.977956		1.00566
	0.251238	0.962379		1.00059
	0.251563	0.96495		1.00497
	0.251888	0.96604		1.00244
	0.252212	0.978173		1.00708
	0.252537	0.956862		1.00076
	0.252863	0.968737		1.00296
	0.253188	0.98221		1.01167
	0.253513	0.96284		1.00692
	0.253837	0.969951		1.00411
	0.254162	0.966554		1.00439
	0.254488	0.966032		0.998162
	0.254813	0.980812		0.995379
	0.255138	0.975136		1.00063
	0.255462	0.991322		1.00429
	0.2558	0.986797		0.999451
	0.256125	0.971562		1.01015
	0.25645	0.976391		1.0053
	0.256775	0.954478		1.0074
	0.257113	0.973146		0.998487
	0.257437	0.948332		1.00647
	0.257762	0.95744		1.01036
	0.2581	0.96364		1.00219
	0.258425	0.967821		0.998877
	0.258763	0.95388		1.00533
	0.259088	0.967567		1.00486
	0.259412	0.970835		1.00341
	0.25975	0.963975		1.00217
	0.260075	0.953171		1.00073
	0.260413	0.965115		0.999777
	0.26075	0.955298		1.00741
	0.261075	0.971248		1.00392
	0.261413	0.957509		1.00923
	0.261737	0.965251		1.00623
	0.262075	0.964086		0.996341
	0.262412	0.971596		1.00551
	0.26275	0.970426		1.00292
	0.263075	0.952856		1.00144
	0.263413	0.989354		1.0012
	0.26375	0.965849		1.00002
	0.264087	0.984787		0.995262
	0.264412	0.985925		0.998211
	0.26475	0.979317		1.00168
	0.265087	0.975651		1.00741
	0.265425	0.95708		1.00164
	0.265763	0.966532		0.99906
	0.2661	0.959897		1.00554
	0.266438	0.938718		1.00751
	0.266775	0.978149		1.00144
	0.267112	0.973376		0.997883
	0.26745	0.96162		1.00468
	0.267787	0.945831		0.998264
	0.268125	0.983926		1.00173
	0.268463	0.958914		1.00284
	0.268813	0.967115		1.00558
	0.26915	0.961423		0.993669
	0.269488	0.970087		1.00152
	0.269825	0.960604		1.00316
	0.270175	0.974126		1.00619
	0.270512	0.978816		1.00403
	0.27085	0.969758		1.00366
	0.271188	0.929909		0.997177
	0.271538	0.96368		1.00028
	0.271875	0.963225		0.99955
	0.272225	0.943343		1.00303
	0.272563	0.971601		0.998588
	0.272913	0.972873		1.00305
	0.27325	0.955004		1.00784
	0.2736	0.973553		1.00424
	0.273937	0.948334		1.00187
	0.274287	0.976471		0.99884
	0.274625	0.95623		1.00392
	0.274975	0.963391		1.00186
	0.275313	0.965333		1.00729
	0.275663	0.95924		1.00271
	0.276013	0.959542		1.00891
	0.276363	0.973687		1.00165
	0.2767	0.939443		1.00221
	0.27705	0.968362		1.00213
	0.2774	0.9675		1.00206
	0.27775	0.970117		0.999263
	0.2781	0.964608		1.00308
	0.278437	0.962482		1.00303
	0.278787	0.947098		1.00707
	0.279137	0.975058		1.00807
	0.279487	0.969513		0.998976
	0.279837	0.966696		1.0084
	0.280187	0.965613		1.00479
	0.280537	0.973872		1.00507
	0.280888	0.973184		1.00669
	0.281238	0.971297		0.995904
	0.281588	0.949738		1.00351
	0.28195	0.965937		1.00178
	0.2823	0.954147		1.00557
	0.28265	0.97565		1.00309
	0.283	0.966105		0.996008
	0.28335	0.95424		1.00536
	0.283713	0.959262		1.0085
	0.284063	0.974487		1.00988
	0.284413	0.958401		0.997272
	0.284775	0.972747		1.00322
	0.285125	0.974546		1.00733
	0.285475	0.963739		1.00305
	0.285838	0.966224		1.00404
	0.286187	0.945586		1.0079
	0.28655	0.970518		1.00269
	0.2869	0.964233		1.00869
	0.287262	0.966974		1.00169
	0.287612	0.955214		1.00572
	0.287975	0.95364		1.00434
	0.288325	0.964927		1.00756
	0.288687	0.980287		1.00808
	0.28905	0.961307		1.0069
	0.2894	0.947489		1.00726
	0.289762	0.97412		0.999341
	0.290125	0.975261		1.00383
	0.290475	0.971069		1.00313
	0.290837	0.958984		1.00526
	0.2912	0.97053		1.00387
	0.291562	0.979332		0.99502
	0.291925	0.963786		1.00063
	0.292287	0.954792		1.00173
	0.29265	0.948889		1.00353
	0.293012	0.96087		0.999628
	0.293375	0.947487		1.00653
	0.293738	0.982069		1.00685
	0.2941	0.973336		1.00728
	0.294463	0.9633		0.990741
	0.294825	0.945066		1.00515
	0.295188	0.960239		1.00342
	0.29555	0.953487		1.00455
	0.295913	0.945552		1.00419
	0.296275	0.957915		0.999201
	0.296638	0.971035		1.00146
	0.297013	0.948437		1.00219
	0.297375	0.954786		1.00653
	0.297738	0.964614		0.997171
	0.298113	0.951911		1.00383
	0.298475	0.97241		1.00636
	0.298838	0.965116		1.00945
	0.299212	0.957719		1.01055
	0.299575	0.955393		1.00528
	0.29995	0.950527		0.998803
	0.300312	0.950515		1.00391
	0.300687	0.947747		0.998805
	0.30105	0.961912		0.997192
	0.301425	0.961622		1.00745
	0.301787	0.959726		0.996945
	0.302162	0.966437		1.00564
	0.302538	0.95764		0.992231
	0.3029	0.94966		1.00541
	0.303275	0.962304		1.01001
	0.30365	0.953584		1.00748
	0.304013	0.992885		1.0051
	0.304388	0.968412		1.00261
	0.304763	0.946274		1.00438
	0.305137	0.9582		1.00637
	0.305512	0.970892		1.00193
	0.305887	0.962276		1.00272
	0.30625	0.958203		0.989414
	0.306625	0.951898		1.00054
	0.307	0.976784		1.00257
	0.307375	0.953623		1.00214
	0.30775	0.997033		0.998606
	0.308138	0.962697		1.00077
	0.308513	0.951983		1.00471
	0.308888	0.977219		0.998777
	0.309263	0.964133		1.00554
	0.309637	0.973172		0.997378
	0.310012	0.955113		1.00057
	0.310387	0.943339		0.997708
	0.310775	0.969214		1.00524
	0.31115	0.951905		1.00348
	0.311525	0.94765		1.00034
	0.311913	0.966063		1.00062
	0.312288	0.93283		1.00591
	0.312663	0.964694		1.00438
	0.31305	0.96956		1.00083
	0.313425	0.960419		1.00515
	0.313812	0.969214		0.994866
	0.314187	0.955126		1.00385
	0.314575	0.97185		1.00666
	0.31495	0.947982		1.00198
	0.315338	0.962311		1.00351
	0.315725	0.953414		1.00613
	0.3161	0.961708		0.999379
	0.316487	0.957517		0.999447
	0.316875	0.978467		0.999119
	0.31725	0.963769		1.001
	0.317638	0.948959		1.00473
	0.318025	0.937493		0.998738
	0.318413	0.952498		1.00293
	0.318787	0.974808		0.998709
	0.319175	0.951458		1.00965
	0.319562	0.981162		0.99779
	0.31995	0.96741		1.0002
	0.320338	0.939143		1.00612
	0.320725	0.939554		0.999115
	0.321113	0.977473		1.00507
	0.3215	0.956964		0.999537
	0.321887	0.949262		1.004
	0.322275	0.961952		1.00114
	0.322663	0.947543		0.999882
	0.323063	0.95951		1.00325
	0.32345	0.971547		1.0034
	0.323837	0.973039		1.00834
	0.324225	0.961596		1.0016
	0.324625	0.961641		1.00705
	0.325013	0.970779		1.00608
	0.3254	0.964487		0.999312
	0.3258	0.9427		1.00276
	0.326187	0.949285		1.01034
	0.326575	0.954073		1.0066
	0.326975	0.978494		1.00605
	0.327363	0.975863		1.00245
	0.327763	0.973255		1.00594
	0.32815	0.964088		1.00613
	0.32855	0.948482		0.998537
	0.328938	0.956029		1.00476
	0.329338	0.955101		1.0026
	0.329738	0.952976		1.00173
	0.330125	0.951947		1.0071
	0.330525	0.938519		0.997889
	0.330925	0.951424		1.00665
	0.331325	0.972654		1.00042
	0.331713	0.957217		1.00471
	0.332112	0.947017		1.01015
	0.332512	0.949693		0.999343
	0.332913	0.921189		1.00016
	0.333313	0.961391		1.00411
	0.333712	0.949375		1.00501
	0.334112	0.95844		1.00368
	0.334513	0.955851		0.999339
	0.334913	0.965916		1.00764
	0.335312	0.949557		1.00957
	0.335712	0.9694		1.00546
	0.336112	0.963506		0.998498
	0.336513	0.946345		1.00582
	0.336913	0.962095		0.999291
	0.337325	0.932928		1.00942
	0.337725	0.968819		1.00638
	0.338125	0.958009		1.00847
	0.338525	0.961887		0.998213
	0.338937	0.942191		0.99574
	0.339337	0.946707		1.00116
	0.33975	0.977814		1.00516
	0.34015	0.959575		0.998584
	0.34055	0.976163		1.00272
	0.340962	0.951235		1.00794
	0.341363	0.970763		1.00219
	0.341775	0.950893		0.998576
	0.342175	0.950205		1.00988
	0.342588	0.946865		0.998004
	0.343	0.950301		1.00724
	0.3434	0.952789		1.00135
	0.343812	0.950367		1.00025
	0.344225	0.962765		1.00563
	0.344638	0.944348		1.007
	0.345037	0.957245		1.00745
	0.34545	0.939036		1.0009
	0.345863	0.939326		0.999747
	0.346275	0.954051		1.00592
	0.346687	0.937749		1.00083
	0.3471	0.942295		1.00455
	0.347513	0.960053		1.00323
	0.347925	0.947877		1.00785
	0.348338	0.959072		0.996445
	0.34875	0.958451		0.998857
	0.349162	0.946489		1.00733
	0.349575	0.939653		0.994958
	0.349988	0.962914		1.00642
	0.3504	0.958104		1.00258
	0.350812	0.958341		1.00765
	0.351238	0.954484		1.00858
	0.35165	0.943101		1.00151
	0.352062	0.945272		1.00257
	0.352475	0.941407		1.00529
	0.3529	0.966224		1.00588
	0.353312	0.971515		1.00753
	0.353738	0.946663		0.998643
	0.35415	0.948894		0.995935
	0.354575	0.963323		1.00133
	0.354988	0.950065		1.00714
	0.355413	0.954372		1.00074
	0.355825	0.942917		1.0065
	0.35625	0.973787		1.0049
	0.356663	0.952776		1.00634
	0.357087	0.949214		1.00699
	0.357513	0.960812		1.0052
	0.357925	0.97497		1.00255
	0.35835	0.947093		1.00184
	0.358775	0.931694		1.0032
	0.3592	0.946874		1.00291
	0.359625	0.947827		1.00012
	0.36005	0.960552		1.0069
	0.360462	0.946497		1.00568
	0.360887	0.952466		1.00572
	0.361313	0.929843		1.00263
	0.361737	0.952486		1.00984
	0.362163	0.956895		1.00416
	0.3626	0.948103		0.996336
	0.363025	0.968686		1.00764
	0.36345	0.956335		1.00605
	0.363875	0.96234		1.00652
	0.3643	0.966201		1.00893
	0.364725	0.948691		1.00726
	0.365162	0.945914		0.999648
	0.365588	0.962587		1.00456
	0.366013	0.952653		0.9989
	0.36645	0.945125		1.0034
	0.366875	0.954838		1.00369
	0.3673	0.934375		1.01216
	0.367738	0.947529		0.99925
	0.368163	0.943025		0.999915
	0.3686	0.94089		1.00577
	0.369025	0.958309		0.999068
	0.369462	0.936245		0.998002
	0.3699	0.944655		1.00029
	0.370325	0.953373		0.996304
	0.370762	0.951422		0.997405
	0.3712	0.962929		1.00173
	0.371625	0.946533		1.01174
	0.372063	0.96277		0.996529
	0.3725	0.957138		1.00093
	0.372938	0.966109		1.00374
	0.373375	0.950498		1.0008
	0.3738	0.956023		1.00211
	0.374238	0.949513		1.00847
	0.374675	0.947616		1.0038
	0.375113	0.960131		1.00673
	0.37555	0.952266		1.0016
	0.375987	0.963147		1.00497
	0.376425	0.941589		1.00398
	0.376875	0.945418		1.00049
	0.377313	0.945928		1.00537
	0.37775	0.936053		1.00136
	0.378188	0.952922		0.999023
	0.378625	0.972016		0.997922
	0.379075	0.937016		1.00414
	0.379512	0.954136		1.00667
	0.37995	0.954558		1.00323
	0.3804	0.967527		1.00387
	0.380838	0.937337		1.00307
	0.381287	0.946187		0.999519
	0.381725	0.962219		1.00012
	0.382175	0.942413		1.00894
	0.382612	0.953153		1.01186
	0.383063	0.954833		1.00326
	0.3835	0.936613		1.00289
	0.38395	0.940767		1.00137
	0.3844	0.958702		1.00254
	0.384838	0.960742		0.99803
	0.385287	0.949048		0.996905
	0.385738	0.955549		0.998811
	0.386187	0.970838		1.00635
	0.386638	0.954186		1.00694
	0.387075	0.958481		1.00447
	0.387525	0.941223		1.00026
	0.387975	0.963108		1.00534
	0.388425	0.93708		0.998307
	0.388875	0.956495		1.00305
	0.389325	0.92814		1.0069
	0.389775	0.938258		0.99827
	0.390225	0.941447		1.00039
	0.390687	0.965215		1.01475
	0.391138	0.960063		1.00518
	0.391587	0.921117		0.999865
	0.392038	0.959823		1.00286
	0.392487	0.964944		1.01084
	0.39295	0.959602		1.00091
	0.3934	0.942784		0.997419
	0.39385	0.9569		1.00107
	0.394313	0.935136		1.00455
	0.394762	0.959165		1.00672
	0.395225	0.963901		1.00436
	0.395675	0.962028		0.996236
	0.396138	0.968744		1.00913
	0.396587	0.945042		1.00133
	0.39705	0.970272		1.002
	0.397512	0.948894		1.0062
	0.397963	0.942537		0.995992
	0.398425	0.947626		1.00565
	0.398887	0.949152		0.998756
	0.39935	0.945205		0.999886
	0.3998	0.942684		1.00086
	0.400263	0.952535		1.00326
	0.400725	0.930392		1.00422
	0.401188	0.95828		1.00112
	0.40165	0.951742		0.994565
	0.402113	0.936251		1.00235
	0.402575	0.960038		1.00193
	0.403037	0.971387		1.00468
	0.4035	0.961421		1.00408
	0.403962	0.966368		1.00542
	0.404425	0.968814		1.00274
	0.4049	0.939683		1.00325
	0.405362	0.952901		0.999742
	0.405825	0.953427		1.00501
	0.406287	0.976676		0.999382
	0.406763	0.959862		1.00232
	0.407225	0.946264		1.00322
	0.407687	0.953132		1.00699
	0.408163	0.951725		1.00408
	0.408625	0.948375		0.998369
	0.4091	0.934213		1.00561
	0.409562	0.944021		0.998688
	0.410037	0.962689		1.01079
	0.4105	0.928674		1.00677
	0.410975	0.937165		1.00966
	0.41145	0.92534		1.01061
	0.411913	0.946776		1.00049
	0.412387	0.962108		0.999716
	0.412863	0.942297		1.00461
	0.413337	0.943985		1.0032
	0.413812	0.951612		0.995742
	0.414275	0.947895		1.00692
	0.41475	0.966927		1.00956
	0.415225	0.968882		1.0065
	0.4157	0.973474		0.99754
	0.416175	0.933867		1.00124
	0.41665	0.952379		1.00677
	0.417125	0.941903		1.00276
	0.417612	0.944468		1.00105
	0.418088	0.943643		1.00421
	0.418563	0.952448		1.00543
	0.419037	0.968934		0.999277
	0.419513	0.929044		1.00618
	0.42	0.973523		1.01083
	0.420475	0.937189		0.997881
	0.42095	0.96807		1.00071
	0.421438	0.937563		1.00648
	0.421912	0.956451		1.00329
	0.4224	0.948314		1.00427
	0.422875	0.955579		1.00119
	0.423362	0.951752		1.00271
	0.423838	0.94985		1.00994
	0.424325	0.94223		1.0035
	0.424812	0.950689		1.00385
	0.425287	0.959825		1.00445
	0.425775	0.94351		1.00281
	0.426262	0.944007		1.00346
	0.42675	0.942425		1.00115
	0.427225	0.961826		1.00123
	0.427713	0.942163		1.00244
	0.4282	0.9419		1.00165
	0.428688	0.954658		1.00578
	0.429175	0.943987		1.00362
	0.429662	0.959772		1.00602
	0.43015	0.939413		1.00594
	0.430638	0.917186		0.996861
	0.431125	0.954364		1.00375
	0.431612	0.946721		1.00566
	0.432112	0.946658		1.00468
	0.4326	0.949249		0.998816
	0.433087	0.94588		1.00582
	0.433575	0.951505		1.00412
	0.434075	0.963478		1.00505
	0.434563	0.950264		1.00993
	0.435062	0.960085		0.999298
	0.43555	0.950657		1.00259
	0.436038	0.958329		1.00028
	0.436538	0.944917		1.00085
	0.437037	0.948192		1.00647
	0.437525	0.942448		1.00157
	0.438025	0.946207		0.994036
	0.438513	0.936708		0.997922
	0.439012	0.938326		0.998055
	0.439512	0.955079		0.999642
	0.440013	0.935781		1.0041
	0.4405	0.97456		1.00873
	0.441	0.966467		1.00341
	0.4415	0.944243		1.00835
	0.442	0.939063		1.0073
	0.4425	0.953394		1.00707
	0.443	0.952469		1.0111
	0.4435	0.956598		1.005
	0.444	0.965468		1.00869
	0.4445	0.945869		0.997499
	0.445	0.944268		1.00643
	0.445513	0.951679		1.00003
	0.446012	0.954082		1.00455
	0.446512	0.960476		1.00256
	0.447013	0.942007		1.00469
	0.447525	0.951962		1.01076
	0.448025	0.950059		1.00489
	0.448525	0.953502		1.00579
	0.449037	0.948022		0.999623
	0.449537	0.940666		1.00195
	0.45005	0.951253		1.00614
	0.45055	0.956264		1.00116
	0.451063	0.949448		1.00496
	0.451575	0.948769		1.00675
	0.452075	0.944835		1.00289
	0.452587	0.963927		0.999849
	0.4531	0.949538		1.00167
	0.4536	0.947306		1.00522
	0.454112	0.936897		0.99965
	0.454625	0.931728		1.0064
	0.455137	0.938147		1.00319
	0.45565	0.96244		1.01018
	0.456163	0.941334		1.00815
	0.456675	0.946244		1.00284
	0.457188	0.953564		0.999783
	0.4577	0.941044		0.999548
	0.458212	0.958797		1.00174
	0.458725	0.925807		1.0022
	0.459237	0.953432		1.0039
	0.459763	0.944187		1.00215
	0.460275	0.967468		1.00687
	0.460788	0.943949		1.00622
	0.461313	0.951786		1.0057
	0.461825	0.955134		1.00942
	0.462337	0.917534		1.00496
	0.462862	0.967023		1.00091
	0.463375	0.948262		1.00091
	0.4639	0.942967		1.00736
	0.464413	0.931892		1.00603
	0.464938	0.948909		1.00457
	0.465463	0.942948		1.00376
	0.465975	0.948587		1.00484
	0.4665	0.944634		1.00184
	0.467025	0.953619		1.00616
	0.46755	0.941537		1.0055
	0.468062	0.936643		1.00233
	0.468587	0.942649		1.00327
	0.469112	0.957483		0.99949
	0.469638	0.954547		0.998527
	0.470163	0.942228		1.00487
	0.470688	0.940415		1.00883
	0.471213	0.941012		1.00206
	0.471738	0.941122		1.00728
	0.472263	0.93063		1.00889
	0.4728	0.954065		1.0088
	0.473325	0.972205		1.00429
	0.47385	0.943		1.00337
	0.474375	0.93326		1.00329
	0.474912	0.926616		0.999626
	0.475437	0.921996		0.999986
	0.475975	0.940912		1.00185
	0.4765	0.948734		1.00329
	0.477037	0.94597		1.00524
	0.477562	0.935757		1.00545
	0.4781	0.946923		1.00749
	0.478625	0.950085		1.00661
	0.479163	0.959841		0.999714
	0.4797	0.956731		1.00183
	0.480225	0.963614		1.00565
	0.480763	0.964386		1.00299
	0.4813	0.933175		1.00155
	0.481838	0.959463		1.00413
	0.482375	0.939246		1.00425
	0.482913	0.932295		1.00549
	0.48345	0.958962		1.00277
	0.483988	0.949234		1.00947
	0.484525	0.960136		1.00383
	0.485063	0.958132		1.004
	0.4856	0.965305		1.00289
	0.486138	0.957775		0.999484
	0.486675	0.924629		1.00447
	0.487225	0.953542		1.00143
	0.487763	0.94495		0.997913
	0.4883	0.967175		0.99877
	0.488838	0.948098		1.00178
	0.489388	0.956646		1.00523
	0.489925	0.9412		1.00595
	0.490475	0.942402		1.00198
	0.491013	0.940522		0.997694
	0.491562	0.949041		0.999995
	0.492112	0.945407		1.00369
	0.49265	0.950823		1.0005
	0.4932	0.928461		1.00127
	0.49375	0.931618		1.00029
	0.494287	0.956762		1.00512
	0.494837	0.934217		1.00323
	0.495387	0.943832		1.01096
	0.495937	0.966057		0.996355
	0.496487	0.960076		1.00317
	0.497038	0.939637		1.00382
	0.497588	0.966631		1.0012
	0.498138	0.943437		0.999423
	0.498688	0.924398		1.00636
	0.499238	0.937198		1.01161
	0.499788	0.923236		1.00781
	0.50035	0.932926		1.00296
	0.5009	0.965689		1.00635
	0.50145	0.945396		1.00093
	0.502	0.933892		0.997758
	0.502563	0.943256		1.00635
	0.503112	0.918626		0.998221
	0.503675	0.937179		1.00415
	0.504225	0.959174		1.00487
	0.504788	0.950627		1.00914
	0.505337	0.947522		1.00428
	0.5059	0.950055		1.00602
	0.506463	0.940659		1.00395
	0.507012	0.958032		1.00084
	0.507575	0.951162		1.00093
	0.508138	0.96809		1.00546
	0.5087	0.938412		1.00159
	0.509263	0.940019		1.00433
	0.509812	0.942184		0.998127
	0.510375	0.938971		1.0064
	0.510938	0.913346		1.00664
	0.5115	0.950791		0.999945
	0.512062	0.939906		1.00625
	0.512637	0.948842		0.996554
	0.5132	0.947254		0.999972
	0.513762	0.919502		1.00341
	0.514325	0.937914		1.00271
	0.514888	0.929544		1.0041
	0.515463	0.935837		1.00114
	0.516025	0.945372		1.002
	0.5166	0.941215		1.00944
	0.517163	0.940091		1.0107
	0.517738	0.945254		1.00129
	0.5183	0.946365		1.00511
	0.518875	0.936465		1.00441
	0.519437	0.940583		1.00537
	0.520012	0.951498		1.00259
	0.520588	0.914542		1.00117
	0.52115	0.949188		1.00575
	0.521725	0.952306		1.00514
	0.5223	0.933532		1.00632
	0.522875	0.945394		1.00212
	0.52345	0.933109		1.00683
	0.524025	0.920246		1.0076
	0.5246	0.937504		1.00192
	0.525175	0.960126		1.00749
	0.52575	0.937686		1.00176
	0.526325	0.943075		1.00421
	0.5269	0.930888		1.00913
	0.527475	0.917886		1.00391
	0.528063	0.951925		1.0063
	0.528638	0.943855		1.00103
	0.529212	0.933255		1.00824
	0.5298	0.944506		1.00433
	0.530375	0.957367		1.00334
	0.530963	0.948544		1.00053
	0.531537	0.928554		1.00508
	0.532125	0.942946		1.00716
	0.5327	0.964022		0.999328
	0.533288	0.944067		0.997768
	0.533875	0.948007		1.0035
	0.53445	0.947111		1.00274
	0.535038	0.928658		1.00823
	0.535625	0.926587		0.999712
	0.536213	0.936018		1.00559
	0.5368	0.937193		1.00715
	0.537387	0.923725		1.00294
	0.537975	0.929716		0.996351
	0.538562	0.935975		1.00298
	0.53915	0.93721		0.99714
	0.539738	0.946194		1.00578
	0.540325	0.948657		1.00816
	0.540913	0.923453		1.0005
	0.5415	0.931496		1.00525
	0.5421	0.942183		1.00418
	0.542687	0.951326		1.00158
	0.543275	0.940297		1.00216
	0.543875	0.935359		1.0044
	0.544463	0.92067		1.00773
	0.545062	0.937011		1.00671
	0.54565	0.936915		1.00401
	0.54625	0.939758		1.00114
	0.54685	0.963746		1.00653
	0.547437	0.949777		1.00427
	0.548038	0.91973		1.00289
	0.548638	0.937586		1.00775
	0.549237	0.939719		1.00858
	0.549825	0.946524		1.0013
	0.550425	0.930872		1.0102
	0.551025	0.921551		1.00855
	0.551625	0.940344		1.00604
	0.552225	0.933108		1.0052
	0.552825	0.928978		1.01154
	0.553437	0.932559		1.00532
	0.554038	0.942074		1.0044
	0.554637	0.933528		0.999232
	0.555237	0.936044		0.997682
	0.555838	0.951119		1.00489
	0.55645	0.926947		1.00422
	0.55705	0.932683		0.997505
	0.557662	0.929545		1.00273
	0.558263	0.959631		1.00709
	0.558875	0.956702		1.00207
	0.559475	0.943748		1.00661
	0.560088	0.928399		1.00143
	0.560687	0.941285		1.00808
	0.5613	0.950865		1.00064
	0.561912	0.926898		1.00643
	0.562525	0.921548		1.00113
	0.563137	0.937631		1.00601
	0.563738	0.922224		1.00445
	0.56435	0.935955		1.00946
	0.564963	0.949448		1.00188
	0.565575	0.945758		0.99842
	0.566188	0.923398		1.00453
	0.566813	0.944283		1.00015
	0.567425	0.950066		1.00449
	0.568038	0.928813		1.00402
	0.56865	0.936177		1.00088
	0.569263	0.928702		0.999258
	0.569888	0.923552		1.00956
	0.5705	0.930108		1.00429
	0.571125	0.92237		1.00162
	0.571738	0.949587		1.00844
	0.572362	0.942032		1.00598
	0.572975	0.943954		1.0029
	0.5736	0.938861		1.00208
	0.574212	0.929657		1.00112
	0.574838	0.955061		1.00741
	0.575463	0.944054		1.001
	0.576087	0.934062		1.00229
	0.5767	0.948728		1.00473
	0.577325	0.925954		0.999291
	0.57795	0.910507		1.00576
	0.578575	0.94805		0.998178
	0.5792	0.932457		1.00714
	0.579825	0.938282		0.998133
	0.58045	0.95976		1.00561
	0.581088	0.932457		1.00203
	0.581712	0.92564		0.995303
	0.582337	0.945121		0.999564
	0.582963	0.922099		1.00719
	0.5836	0.931805		1.00339
	0.584225	0.947936		1.00293
	0.584862	0.934816		1.00069
	0.585487	0.945102		1.00585
	0.586125	0.917597		1.00379
	0.58675	0.954877		1.00497
	0.587388	0.947831		1.00049
	0.588013	0.905274		1.0039
	0.58865	0.934686		1.00451
	0.589288	0.929331		0.997573
	0.589925	0.945868		0.99453
	0.590563	0.921721		1.00354
	0.5912	0.927776		1.0014
	0.591825	0.948869		1.00163
	0.592462	0.916454		1.00885
[truncated: 4,846 more rows]
